# Supplementary material for: Attitudes to acute pain and the use of pain assessment scales among Spanish small animal veterinarians
Source: Front Vet Sci. 2023 Dec 18;10:1302528. doi: 10.3389/fvets.2023.1302528 (PMC10758136; doi:10.3389/fvets.2023.1302528)
Supplement: Supplementary file 2 [file Table_1.xlsx]

## Sheet: Data Sheet 1
¿Tu edad actual es...?;¿Género?;¿Cuál es tu Comunidad Autónoma?;¿Consideras que te has especializado en alguna de las siguientes áreas?;¿Dispones de alguna acreditación que certifique algún grado de especialización?;Tipo de centro veterinario en el que trabajas (preferentemente si es más de uno):;Número de veterinarios que trabajan en el centro veterinario:;En la actualidad	¿cuál de las siguientes opciones refleja mejor tu situación laboral?;¿Qué importancia consideras tiene la evaluación del dolor agudo en tus pacientes?;En general	¿Piensas que los perros y gatos sienten el mismo grado de dolor frente a una misma dolencia?;¿Cómo consideras la dificultad relativa de valoración del dolor en perros y gatos?;¿En cual de de las siguientes situaciones te planteas la valoración del dolor? En este caso no nos referimos al hecho de reconocer que hay dolor	sino evaluar su intensidad o características empleando criterios clínicos o algún instrumento de medida.;¿Con qué nivel mínimo de dolor consideras su evaluación en un paciente?;Cuando procede	¿Cuando valoras el dolor en perros y gatos? [Perro];Cuando procede	¿Cuando valoras el dolor en perros y gatos? [Gato];Si valoras el dolor postoperatorio o en pacientes hospitalizados con dolor ¿Con qué frecuencia lo valoras?;Cuando se administra una dosis adicional	pautada o no	de analgésicos ¿Valoras el dolor posteriormente para valorar su eficacia?;¿Conoces las escalas de valoración del dolor en perros o gatos?;¿Cómo valoras el dolor?;¿Qué grado de utilidad crees que tienen las escalas de dolor para su valoración en la clínica (1 ninguna	5 máxima)?;En pacientes con dolor ¿Con qué frecuencia utilizas las escalas? [Perro];En pacientes con dolor ¿Con qué frecuencia utilizas las escalas? [Gato];¿Qué escalas de evaluación de dolor agudo empleas? [Perro];¿Qué escalas de evaluación de dolor agudo empleas? [Gato];¿Qué factores	y cuanto	dificultan el empleo de escalas de evaluación de dolor? [Implantarlas en la rutina del centro];¿Qué factores	y cuanto	dificultan el empleo de escalas de evaluación de dolor? [No son muy fiables.];¿Qué factores	y cuanto	dificultan el empleo de escalas de evaluación de dolor? [Falta de formación.];¿Qué factores	y cuanto	dificultan el empleo de escalas de evaluación de dolor? [Falta de costumbre.];¿Qué factores	y cuanto	dificultan el empleo de escalas de evaluación de dolor? [Falta de tiempo.];¿Qué factores	y cuanto	dificultan el empleo de escalas de evaluación de dolor? [Falta de personal.];Si no utilizas ninguna escala de dolor ¿Considerarías la inclusión de alguna escala de dolor en tu centro en un futuro próximo?;¿Qué factores	y cuanto	dificultan el empleo de escalas de evaluación de dolor? [Implantarlas en la rutina del centro];¿Qué factores	y cuanto	dificultan el empleo de escalas de evaluación de dolor? [No son muy fiables.];¿Qué factores	y cuanto	dificultan el empleo de escalas de evaluación de dolor? [Falta de formación.];¿Qué factores	y cuanto	dificultan el empleo de escalas de evaluación de dolor? [Falta de tiempo.];¿Qué factores	y cuanto	dificultan el empleo de escalas de evaluación de dolor? [Falta de personal.];En pacientes con dolor que han sido intervenidos u hospitalizados ¿Realizas el seguimiento del dolor después del alta?;¿Conoces alguna aplicación/web de valoración del dolor?
Entre 30 y 39 años.;Femenino;Madrid;Medicina interna (excepto oncología);No;Clínica equipada con quirófano.;2-3;Estoy empleado en una clínica de pequeños animales.;5;Sí	o al menos muy similar.;Más difícil valorar en gatos.;En todos los pacientes hospitalizados y postquirúrgicos.	Cuando identifico dolor en los pacientes;Siempre;Mientras realizo la exploración del paciente (es lo primero que hago);Mientras realizo la exploración del paciente (es lo primero que hago);Con cada valoración rutinaria del paciente.;Si	con cada valoración rutinaria del paciente.;Si;Empleando una Escala o App de evaluación del dolor;4;Esporádicamente;Siempre;Glasgow;Expresión facial (Feline Grimace Scale);Algo;Poco;Algo;Mucho;Mucho;Algo;;;;;;;Se programan consultas posteriores para evaluarlo nuevamente.;App “Feline Grimace Scale”
Entre 40 y 49 años.;Femenino;Islas Baleares;Medicina interna (excepto oncología)	Oncología;No;Clínica equipada con quirófano y servicio de urgencias.;2-3;Soy propietario o socio de una clínica de pequeños animales.;5;No lo sé.;Más difícil valorar en gatos.;En todos los pacientes hospitalizados y postquirúrgicos.;Dolor leve;Mientras realizo la exploración del paciente (es lo último que hago	tras Temp.	Pulso	Respiración	etc..);A intervalos específicos según el grado de dolor del paciente;Cada 12 h.;Si	a los 30-60 min para verificar la eficacia.;No;Evaluación clínica (sin emplear escalas);;;;;;;;;;;;Sí	me gustaría empezar a usarlas;Poco;No lo dificultan;Algo;Mucho;Mucho;Se recomienda contactar si el propietario cree que el paciente tiene dolor.;No
Entre 40 y 49 años.;Femenino;Murcia;Medicina Felina;Un posgrado y un máster ;Clínica equipada con quirófano y servicio de urgencias.;Más de 6;Soy propietario o socio de una clínica de pequeños animales.;4;Sí	o al menos muy similar.;Más difícil valorar en gatos.;En todos los pacientes hospitalizados y postquirúrgicos.	Cuando identifico dolor en los pacientes;Dolor leve;Mientras realizo la exploración del paciente (es lo último que hago	tras Temp.	Pulso	Respiración	etc..);Mientras realizo la exploración del paciente (es lo último que hago	tras Temp.	Pulso	Respiración	etc..);Más frecuente en las primeras horas y luego cada 4-6 h.;Si	con cada valoración rutinaria del paciente.;Si;Empleando una Escala o App de evaluación del dolor;4;Esporádicamente;Frecuentemente;Glasgow;Glasgow	Expresión facial (Feline Grimace Scale)	Colorado;Poco;No lo dificultan;Algo;Algo;Algo;Algo;;;;;;;Se recomienda contactar si el propietario cree que el paciente tiene dolor.;webapp “BBraun te ayuda”	App “Feline Grimace Scale”
Más de 49 años.;Masculino;Valenciana;Cirugía	Traumatología	Odontología;No;Clínica equipada con quirófano y servicio de urgencias.;2-3;Soy propietario o socio de una clínica de pequeños animales.;4;No	los perros sienten más dolor que los gatos.;Más difícil valorar en gatos.;Cuando identifico dolor en los pacientes;Dolor leve;A intervalos específicos según el grado de dolor del paciente;A intervalos específicos según el grado de dolor del paciente;No es necesario	todos los pacientes reciben analgesia postoperatoria.;Si	a los 30-60 min para verificar la eficacia.;Si;Evaluación clínica (sin emplear escalas);;;;;;;;;;;;No	no creo me ayuden mucho;Poco;Algo;Algo;Algo;Algo;Se recomienda contactar si el propietario cree que el paciente tiene dolor.;No
Entre 30 y 39 años.;Femenino;Valenciana;Medicina interna (excepto oncología);No;Clínica equipada con quirófano.;4-6;Estoy empleado en una clínica de pequeños animales.;5;Sí	o al menos muy similar.;Igual de difícil.;Lo realizo en todos los pacientes	incluidas las visitas rutinarias.;Siempre;Mientras realizo la exploración del paciente (es lo último que hago	tras Temp.	Pulso	Respiración	etc..);Mientras realizo la exploración del paciente (es lo último que hago	tras Temp.	Pulso	Respiración	etc..);Con cada valoración rutinaria del paciente.;Si	a los 30-60 min para verificar la eficacia.;Si;Evaluación clínica (sin emplear escalas);;;;;;;;;;;;Sí	me gustaría empezar a usarlas;No lo dificultan;;Mucho;Mucho;Mucho;Se recomienda contactar si el propietario cree que el paciente tiene dolor.;App “Feline Grimace Scale”
Entre 30 y 39 años.;Masculino;Madrid;Oftalmologia;Diploma propio UCM;Hospital con servicio las 24 h.;Más de 6;Estoy empleado en una clínica de pequeños animales.;4;Sí	o al menos muy similar.;Más difícil valorar en gatos.;En todos los pacientes hospitalizados y postquirúrgicos.;Dolor leve;A intervalos específicos según el grado de dolor del paciente;A intervalos específicos según el grado de dolor del paciente;Más frecuente en las primeras horas y luego cada 4-6 h.;Si	a los 30-60 min para verificar la eficacia.;Si;Evaluación clínica (sin emplear escalas);;;;;;;;;;;;Sí	me gustaría empezar a usarlas;Algo;Poco;Algo;Algo;Poco;Se recomienda contactar si el propietario cree que el paciente tiene dolor.;No
Más de 49 años.;Femenino;Andalucía;Fisioterapia y Rehabilitación ;No;Clínica equipada con quirófano y servicio de urgencias.;1;Soy propietario o socio de una clínica de pequeños animales.;5;Sí	o al menos muy similar.;Igual de difícil.;Lo realizo en todos los pacientes	incluidas las visitas rutinarias.;Siempre;Mientras realizo la exploración del paciente (es lo primero que hago);Mientras realizo la exploración del paciente (es lo primero que hago);Con cada valoración rutinaria del paciente.;Si	con cada valoración rutinaria del paciente.;Si;Evaluación clínica (sin emplear escalas);;;;;;;;;;;;Me resultan monótonas ;Algo;Poco;No lo dificultan;Algo;Algo;Se recomienda contactar si el propietario cree que el paciente tiene dolor.;No
Menos de 30 años.;Femenino;Andalucía;Cardiologia y medicina felina;GPCert;Clínica equipada con quirófano y servicio de urgencias.;Más de 6;Estoy empleado en una clínica de pequeños animales.;5;Sí	o al menos muy similar.;Más difícil valorar en gatos.;En todos los pacientes hospitalizados y postquirúrgicos.	Cuando identifico dolor en los pacientes	Chequeos de pacientes con patologia ya diagnosticada ;Dolor leve;Mientras realizo la exploración del paciente (es lo primero que hago);Mientras realizo la exploración del paciente (es lo primero que hago);Más frecuente en las primeras horas y luego cada 4-6 h.;Si	a los 30-60 min para verificar la eficacia.;Si;Empleando una Escala o App de evaluación del dolor;5;Frecuentemente;Siempre;Otra;Expresión facial (Feline Grimace Scale);Poco;Poco;Mucho;Mucho;Mucho;Mucho;;;;;;;Se programan consultas posteriores para evaluarlo nuevamente.;App “Feline Grimace Scale”
Más de 49 años.;Femenino;Principado de Asturias;Cirugía	Medicina interna (excepto oncología)	dermatologia y clinica de gatos ;Acreditado AVEPA;Clínica equipada con quirófano y servicio de urgencias.;4-6;Soy propietario o socio de una clínica de pequeños animales.;5;Sí	o al menos muy similar.;Igual de difícil.;En todos los pacientes hospitalizados y postquirúrgicos.	Cuando identifico dolor en los pacientes;Dolor leve;Mientras realizo la exploración del paciente (es lo último que hago	tras Temp.	Pulso	Respiración	etc..);Mientras realizo la exploración del paciente (es lo último que hago	tras Temp.	Pulso	Respiración	etc..);Más frecuente en las primeras horas y luego cada 4-6 h.;Si	a los 30-60 min para verificar la eficacia.;Si;Evaluación clínica (sin emplear escalas);;;;;;;;;;;;Sí	me gustaría empezar a usarlas;No lo dificultan;Poco;Mucho;Algo;Algo;Se programan consultas posteriores para evaluarlo nuevamente.;webapp “BBraun te ayuda”	App “Feline Grimace Scale”
Más de 49 años.;Masculino;Andalucía;Anestesia y Analgesia	Medicina interna (excepto oncología);No;Clínica equipada con quirófano.;4-6;Soy propietario o socio de una clínica de pequeños animales.;5;Sí	o al menos muy similar.;Más difícil valorar en gatos.;Lo realizo en todos los pacientes	incluidas las visitas rutinarias.;Siempre;A intervalos específicos según el grado de dolor del paciente;A intervalos específicos según el grado de dolor del paciente;Más frecuente en las primeras horas y luego cada 4-6 h.;Si	a los 30-60 min para verificar la eficacia.;Si;Empleando una Escala o App de evaluación del dolor;5;Siempre;Siempre;Glasgow;Expresión facial (Feline Grimace Scale);Algo;No lo dificultan;Algo;Poco;Mucho;Algo;;;;;;;Se programan consultas posteriores para evaluarlo nuevamente.;App “Feline Grimace Scale”
Más de 49 años.;Femenino;Madrid;no;No;Clínica equipada con quirófano.;2-3;Estoy empleado en una clínica de pequeños animales.;5;Sí	o al menos muy similar.;Más difícil valorar en gatos.;Lo realizo en todos los pacientes	incluidas las visitas rutinarias.;Siempre;Mientras realizo la exploración del paciente (es lo último que hago	tras Temp.	Pulso	Respiración	etc..);Mientras realizo la exploración del paciente (es lo último que hago	tras Temp.	Pulso	Respiración	etc..);Con cada valoración rutinaria del paciente.;Si	con cada valoración rutinaria del paciente.;Si;Evaluación clínica (sin emplear escalas);;;;;;;;;;;;Sí	me gustaría empezar a usarlas;Algo;No lo dificultan;Algo;Mucho;Algo;Se programan consultas posteriores para evaluarlo nuevamente.;No
Más de 49 años.;Masculino;;Medicina interna (excepto oncología)	Dermatologia;No;Clínica equipada con quirófano y servicio de urgencias.;2-3;Soy propietario o socio de una clínica de pequeños animales.;4;No	los perros sienten más dolor que los gatos.;Más difícil valorar en gatos.;En todos los pacientes hospitalizados y postquirúrgicos.	Cuando identifico dolor en los pacientes;Dolor leve;Mientras realizo la exploración del paciente (es lo último que hago	tras Temp.	Pulso	Respiración	etc..);Mientras realizo la exploración del paciente (es lo último que hago	tras Temp.	Pulso	Respiración	etc..);Más frecuente en las primeras horas y luego cada 4-6 h.;Si	a los 30-60 min para verificar la eficacia.;Si;Empleando una Escala o App de evaluación del dolor;4;Siempre;Siempre;Glasgow;Glasgow;Algo;Algo;Poco;Algo;Poco;Poco;;;;;;;Se recomienda contactar si el propietario cree que el paciente tiene dolor.;No
Entre 40 y 49 años.;Masculino;Andalucía;ninguna;ISFM Cat Fiendly Silver Clinic;Clínica equipada con quirófano y servicio de urgencias.;1;Soy propietario o socio de una clínica de pequeños animales.;5;No	los gatos sienten más dolor que los perros.;Más difícil valorar en gatos.;Lo realizo en todos los pacientes	incluidas las visitas rutinarias.;Siempre;Mientras realizo la exploración del paciente (es lo primero que hago);Mientras realizo la exploración del paciente (es lo primero que hago);Con cada valoración rutinaria del paciente.;Si	con cada valoración rutinaria del paciente.;Si;Evaluación clínica (sin emplear escalas);;;;;;;;;;;;Sí	me gustaría empezar a usarlas;Mucho;Algo;Algo;Mucho;Algo;Se programan consultas posteriores para evaluarlo nuevamente.;No
Menos de 30 años.;Femenino;Andalucía;Anestesia y Analgesia;Internado especialidad;Hospital con servicio las 24 h.;Más de 6;Estoy empleado en una clínica de pequeños animales.;5;Sí	o al menos muy similar.;Más difícil valorar en gatos.;Lo realizo en todos los pacientes	incluidas las visitas rutinarias.;Siempre;Mientras realizo la exploración del paciente (es lo primero que hago);Mientras realizo la exploración del paciente (es lo primero que hago);Con cada valoración rutinaria del paciente.;Si	con cada valoración rutinaria del paciente.;Si;Empleando una Escala o App de evaluación del dolor;5;Siempre;Siempre;Glasgow;Glasgow	Botucatu	Expresión facial (Feline Grimace Scale);No lo dificultan;No lo dificultan;No lo dificultan;No lo dificultan;No lo dificultan;No lo dificultan;;;;;;;Se recomienda contactar si el propietario cree que el paciente tiene dolor.;No
Entre 30 y 39 años.;Femenino;Galicia;Rehabilitación;Improve;Clínica equipada con quirófano y servicio de urgencias.;2-3;Soy autónomo y trabajo para diferentes centros de pequeños animales.;5;No	los perros sienten más dolor que los gatos.;Más difícil valorar en gatos.;Lo realizo en todos los pacientes	incluidas las visitas rutinarias.;Siempre;Mientras realizo la exploración del paciente (es lo último que hago	tras Temp.	Pulso	Respiración	etc..);A intervalos específicos según el grado de dolor del paciente;Más frecuente en las primeras horas y luego cada 4-6 h.;Si	a los 30-60 min para verificar la eficacia.;Si;Empleando una Escala o App de evaluación del dolor;4;Esporádicamente;Frecuentemente;Glasgow;Expresión facial (Feline Grimace Scale);Mucho;Poco;Poco;Mucho;Algo;Algo;;;;;;;Se recomienda contactar si el propietario cree que el paciente tiene dolor.;App “Feline Grimace Scale”
Menos de 30 años.;Femenino;Principado de Asturias;Fisioterapia ;GpCert ;Clínica equipada con quirófano.;2-3;Estoy empleado en una clínica de pequeños animales.;5;Sí	o al menos muy similar.;Más difícil valorar en gatos.;Cuando identifico dolor en los pacientes;Dolor leve;A intervalos específicos según el grado de dolor del paciente;Mientras realizo la exploración del paciente (es lo primero que hago);Más frecuente en las primeras horas y luego cada 4-6 h.;Si	a los 30-60 min para verificar la eficacia.;Si;Empleando una Escala o App de evaluación del dolor;4;Frecuentemente;Frecuentemente;Glasgow;Glasgow	Expresión facial (Feline Grimace Scale);Algo;Poco;Mucho;Mucho;Mucho;Mucho;;;;;;;Se recomienda contactar si el propietario cree que el paciente tiene dolor.;App “Feline Grimace Scale”
Entre 30 y 39 años.;Femenino;Cataluña;Medicina interna (excepto oncología);No;Hospital con servicio las 24 h.;Más de 6;Estoy empleado en una clínica de pequeños animales.;5;No	los perros sienten más dolor que los gatos.;Más difícil valorar en gatos.;Cuando identifico dolor en los pacientes;Dolor leve;Mientras realizo la exploración del paciente (es lo último que hago	tras Temp.	Pulso	Respiración	etc..);Mientras realizo la exploración del paciente (es lo último que hago	tras Temp.	Pulso	Respiración	etc..);Más frecuente en las primeras horas y luego cada 4-6 h.;Si	a los 30-60 min para verificar la eficacia.;No;Evaluación clínica (sin emplear escalas);;;;;;;;;;;;Sí	me gustaría empezar a usarlas;No lo dificultan;Poco;Poco;Algo;Poco;Se recomienda contactar si el propietario cree que el paciente tiene dolor.;No
Más de 49 años.;Masculino;Cataluña;Cirugía;No;Clínica equipada con quirófano.;2-3;Soy propietario o socio de una clínica de pequeños animales.;5;Sí	o al menos muy similar.;Más difícil valorar en gatos.;Lo realizo en todos los pacientes	incluidas las visitas rutinarias.;Siempre;Mientras realizo la exploración del paciente (es lo último que hago	tras Temp.	Pulso	Respiración	etc..);Mientras realizo la exploración del paciente (es lo último que hago	tras Temp.	Pulso	Respiración	etc..);Más frecuente en las primeras horas y luego cada 4-6 h.;Si	con cada valoración rutinaria del paciente.;Si;Empleando una Escala o App de evaluación del dolor;5;Frecuentemente;Frecuentemente;Glasgow;Glasgow;Poco;Poco;Algo;Algo;Algo;Poco;;;;;;;Se programan consultas posteriores para evaluarlo nuevamente.;No
Entre 40 y 49 años.;Femenino;Madrid;Anestesia y Analgesia	Rehabilitación y Acupuntura ;ivas / diplomado rehabilitación veterinaria ;Clínica equipada con quirófano.;4-6;Soy autónomo y trabajo para diferentes centros de pequeños animales.;5;No	los perros sienten más dolor que los gatos.;Más difícil valorar en gatos.;Lo realizo en todos los pacientes	incluidas las visitas rutinarias.	En todos los pacientes hospitalizados y postquirúrgicos.	Cuando identifico dolor en los pacientes;Siempre;Mientras realizo la exploración del paciente (es lo primero que hago);Mientras realizo la exploración del paciente (es lo primero que hago);Más frecuente en las primeras horas y luego cada 4-6 h.;Si	a los 30-60 min para verificar la eficacia.;;Empleando una Escala o App de evaluación del dolor;5;Siempre;Frecuentemente;Glasgow	Expresión facial (Feline Grimace Scale)	Colorado;Glasgow	Expresión facial (Feline Grimace Scale)	Colorado;Algo;Poco;Mucho;Algo;Mucho;Mucho;;;;;;;Se programan consultas posteriores para evaluarlo nuevamente.;webapp “BBraun te ayuda”	App “Feline Grimace Scale”
Menos de 30 años.;Prefiero no decirlo;Cataluña;;No;Clínica equipada con quirófano y servicio de urgencias.;Más de 6;Estoy empleado en una clínica de pequeños animales.;5;No	los perros sienten más dolor que los gatos.;Más difícil valorar en gatos.;En todos los pacientes hospitalizados y postquirúrgicos.;Dolor leve;A intervalos específicos según el grado de dolor del paciente;A intervalos específicos según el grado de dolor del paciente;Solo si hay signos claros de dolor.;Si	con cada valoración rutinaria del paciente.;No;Evaluación clínica (sin emplear escalas);;;;;;;;;;;;Sí	me gustaría empezar a usarlas;Mucho;No lo dificultan;Algo;Poco;Poco;Se programan consultas posteriores para evaluarlo nuevamente.;No
Entre 40 y 49 años.;Femenino;Cantabria;Cirugía	etologia;usc;Clínica equipada con quirófano y servicio de urgencias.;2-3;Estoy empleado en una clínica de pequeños animales.;4;No	los perros sienten más dolor que los gatos.;Más difícil valorar en gatos.;Lo realizo en todos los pacientes	incluidas las visitas rutinarias.	Cuando identifico dolor en los pacientes;Dolor leve;A intervalos específicos según el grado de dolor del paciente;A intervalos específicos según el grado de dolor del paciente;Más frecuente en las primeras horas y luego cada 4-6 h.;Si	con cada valoración rutinaria del paciente.;No;Evaluación clínica (sin emplear escalas);;;;;;;;;;;;No	no creo me ayuden mucho;Mucho;Algo;Algo;Mucho;Mucho;Se programan consultas posteriores para evaluarlo nuevamente.;No
Entre 40 y 49 años.;Masculino;Murcia;Medicina interna (excepto oncología);Acreditado AVEPA;Centro de referencia.;Más de 6;Estoy empleado en una clínica de pequeños animales.;5;Sí	o al menos muy similar.;Más difícil valorar en gatos.;En todos los pacientes hospitalizados y postquirúrgicos.;Dolor moderado;Mientras realizo la exploración del paciente (es lo último que hago	tras Temp.	Pulso	Respiración	etc..);Mientras realizo la exploración del paciente (es lo último que hago	tras Temp.	Pulso	Respiración	etc..);Más frecuente en las primeras horas y luego cada 4-6 h.;Si	con cada valoración rutinaria del paciente.;Si;Empleando una Escala o App de evaluación del dolor;5;Esporádicamente;Esporádicamente;Glasgow;Expresión facial (Feline Grimace Scale);Algo;No lo dificultan;Algo;Mucho;Mucho;Poco;;;;;;;No se plantea o no es necesario.;No
Entre 40 y 49 años.;Femenino;Cataluña;;No;Clínica equipada con quirófano.;1;Soy propietario o socio de una clínica de pequeños animales.;4;No lo sé.;Igual de difícil.;Cuando identifico dolor en los pacientes;Dolor leve;A intervalos específicos según el grado de dolor del paciente;A intervalos específicos según el grado de dolor del paciente;Con cada valoración rutinaria del paciente.;Si	con cada valoración rutinaria del paciente.;Si;Evaluación clínica (sin emplear escalas);;;;;;;;;;;;Sí	me gustaría empezar a usarlas;Mucho;Poco;Mucho;Mucho;Poco;Se recomienda contactar si el propietario cree que el paciente tiene dolor.;App “Feline Grimace Scale”
Más de 49 años.;Masculino;País Vasco/Euskadi;REHABILITACION;ESVPS CERTIFICATE IN SMALL ANIMAL PHYSIOTHERAPY;Clínica equipada con quirófano y servicio de urgencias.;2-3;Soy propietario o socio de una clínica de pequeños animales.;5;Sí	o al menos muy similar.;Más difícil valorar en gatos.;Cuando identifico dolor en los pacientes;Siempre;Mientras realizo la exploración del paciente (es lo último que hago	tras Temp.	Pulso	Respiración	etc..);A intervalos específicos según el grado de dolor del paciente;Más frecuente en las primeras horas y luego cada 4-6 h.;Si	a los 30-60 min para verificar la eficacia.;Si;Empleando una Escala o App de evaluación del dolor;4;Frecuentemente;Frecuentemente;Glasgow;Expresión facial (Feline Grimace Scale);No lo dificultan;No lo dificultan;Mucho;Mucho;Mucho;Mucho;;;;;;;Se recomienda contactar si el propietario cree que el paciente tiene dolor.;App “Feline Grimace Scale”
Más de 49 años.;Femenino;Valenciana;;;Clínica equipada con quirófano.;4-6;Soy propietario o socio de una clínica de pequeños animales.;5;Sí	o al menos muy similar.;Más difícil valorar en gatos.;Lo realizo en todos los pacientes	incluidas las visitas rutinarias.;Siempre;A intervalos específicos según el grado de dolor del paciente;A intervalos específicos según el grado de dolor del paciente;Más frecuente en las primeras horas y luego cada 4-6 h.;Si	a los 30-60 min para verificar la eficacia.;Si;Empleando una Escala o App de evaluación del dolor;4;Frecuentemente;Frecuentemente;Glasgow;Expresión facial (Feline Grimace Scale);Algo;Algo;Algo;Algo;Algo;Algo;;;;;;;Se recomienda contactar si el propietario cree que el paciente tiene dolor.;App “Feline Grimace Scale”
Menos de 30 años.;Femenino;Madrid;Medicina interna (excepto oncología);No;Centro de referencia.;Más de 6;Estoy empleado en una clínica de pequeños animales.;5;No	los perros sienten más dolor que los gatos.;Más difícil valorar en gatos.;Lo realizo en todos los pacientes	incluidas las visitas rutinarias.;Siempre;A intervalos específicos según el grado de dolor del paciente;Mientras realizo la exploración del paciente (es lo primero que hago);En mi casi con cada valoración rutinaria del paciente y también antes de administrar cualquier fármaco analgésico;Si	a los 30-60 min para verificar la eficacia.;Si;Empleando una Escala o App de evaluación del dolor;4;Siempre;Siempre;Glasgow;Expresión facial (Feline Grimace Scale);No lo dificultan;No lo dificultan;Algo;No lo dificultan;No lo dificultan;No lo dificultan;;;;;;;Se programan consultas posteriores para evaluarlo nuevamente.;App “Feline Grimace Scale”
Entre 30 y 39 años.;Femenino;Andalucía;Medicina del comportamiento;Postgrado Improve International;Clínica equipada con quirófano.;2-3;Soy autónomo y trabajo para diferentes centros de pequeños animales.;5;Sí	o al menos muy similar.;Más difícil valorar en gatos.;Lo realizo en todos los pacientes	incluidas las visitas rutinarias.;Siempre;Mientras realizo la exploración del paciente (es lo primero que hago);Mientras realizo la exploración del paciente (es lo primero que hago);Con cada valoración rutinaria del paciente.;Si	con cada valoración rutinaria del paciente.;Si;Evaluación clínica (sin emplear escalas);;;;;;;;;;;;Sí	me gustaría empezar a usarlas;Mucho;Poco;Algo;Poco;Poco;Se recomienda contactar si el propietario cree que el paciente tiene dolor.;No
Entre 40 y 49 años.;Femenino;País Vasco/Euskadi;Etología y fisioterapia;Master y gpcert;Clínica sin quirófano / Consultorio.;1;Estoy empleado en una clínica de pequeños animales.;5;Sí	o al menos muy similar.;Más difícil valorar en gatos.;Lo realizo en todos los pacientes	incluidas las visitas rutinarias.;Siempre;A intervalos específicos según el grado de dolor del paciente;A intervalos específicos según el grado de dolor del paciente;Con cada valoración rutinaria del paciente.;Si	con cada valoración rutinaria del paciente.;Si;Evaluación clínica (sin emplear escalas);;;;;;;;;;;;Sí	me gustaría empezar a usarlas;Algo;No lo dificultan;Mucho;Mucho;Algo;No se plantea o no es necesario.;No
Entre 40 y 49 años.;Masculino;Andalucía;;No;Clínica equipada con quirófano y servicio de urgencias.;1;Soy propietario o socio de una clínica de pequeños animales.;5;Sí	o al menos muy similar.;Más difícil valorar en gatos.;Lo realizo en todos los pacientes	incluidas las visitas rutinarias.;Siempre;A intervalos específicos según el grado de dolor del paciente;Mientras realizo la exploración del paciente (es lo primero que hago);Más frecuente en las primeras horas y luego cada 4-6 h.;Si	con cada valoración rutinaria del paciente.;Si;Evaluación clínica (sin emplear escalas);;;;;;;;;;;;Sí	me gustaría empezar a usarlas;No lo dificultan;Poco;Algo;Algo;No lo dificultan;Se programan consultas posteriores para evaluarlo nuevamente.;App “Feline Grimace Scale”
Más de 49 años.;Masculino;Valenciana;aprendiz de todo y oficial de nada;No;Clínica equipada con quirófano y servicio de urgencias.;1;Soy propietario o socio de una clínica de pequeños animales.;4;Sí	o al menos muy similar.;Igual de difícil.;Cuando identifico dolor en los pacientes;Siempre;Mientras realizo la exploración del paciente (es lo primero que hago);Mientras realizo la exploración del paciente (es lo primero que hago);No es necesario	todos los pacientes reciben analgesia postoperatoria.;Si	con cada valoración rutinaria del paciente.;Si;Evaluación clínica (sin emplear escalas);;;;;;;;;;;;Sí	me gustaría empezar a usarlas;No lo dificultan;Poco;No lo dificultan;Poco;No lo dificultan;Se recomienda contactar si el propietario cree que el paciente tiene dolor.;No
Más de 49 años.;Femenino;Madrid;Soy generalista	no tengo especialidad;No;Clínica equipada con quirófano.;2-3;Soy propietario o socio de una clínica de pequeños animales.;5;No lo sé.;Igual de difícil.;Lo realizo en todos los pacientes	incluidas las visitas rutinarias.;Siempre;A intervalos específicos según el grado de dolor del paciente;Mientras realizo la exploración del paciente (es lo último que hago	tras Temp.	Pulso	Respiración	etc..);Con cada valoración rutinaria del paciente.;Si	con cada valoración rutinaria del paciente.;No;Evaluación clínica (sin emplear escalas);;;;;;;;;;;;Sí	me gustaría empezar a usarlas;Algo;Poco;Mucho;Algo;Algo;Se recomienda contactar si el propietario cree que el paciente tiene dolor.;No
Menos de 30 años.;Femenino;Castilla y León;ninguno;No;Clínica equipada con quirófano.;2-3;Estoy empleado en una clínica de pequeños animales.;5;Sí	o al menos muy similar.;Más difícil valorar en gatos.;Lo realizo en todos los pacientes	incluidas las visitas rutinarias.;Siempre;Mientras realizo la exploración del paciente (es lo último que hago	tras Temp.	Pulso	Respiración	etc..);Mientras realizo la exploración del paciente (es lo último que hago	tras Temp.	Pulso	Respiración	etc..);Con cada valoración rutinaria del paciente.;Si	con cada valoración rutinaria del paciente.;Si;Evaluación clínica (sin emplear escalas);;;;;;;;;;;;Sí	me gustaría empezar a usarlas;Poco;Poco;Algo;Algo;Algo;Se programan consultas posteriores para evaluarlo nuevamente.;webapp “BBraun te ayuda”
Más de 49 años.;Femenino;Canarias;Geriatría ;No;Clínica equipada con quirófano.;1;Soy propietario o socio de una clínica de pequeños animales.;5;Sí	o al menos muy similar.;Más difícil valorar en gatos.;Lo realizo en todos los pacientes	incluidas las visitas rutinarias.;Siempre;Mientras realizo la exploración del paciente (es lo primero que hago);Mientras realizo la exploración del paciente (es lo primero que hago);Con cada valoración rutinaria del paciente.;Si	a los 30-60 min para verificar la eficacia.;Si;Empleando una Escala o App de evaluación del dolor;5;Frecuentemente;Frecuentemente;Glasgow;Botucatu;;;;;Poco;Poco;;;;;;;Se programan consultas posteriores para evaluarlo nuevamente.;No
Entre 30 y 39 años.;Femenino;Andalucía;Anestesia y Analgesia	Medicina interna (excepto oncología);No	esvps/ uab ;Clínica equipada con quirófano y servicio de urgencias.;2-3;Soy propietario o socio de una clínica de pequeños animales.;5;Sí	o al menos muy similar.;Más difícil valorar en gatos.;Lo realizo en todos los pacientes	incluidas las visitas rutinarias.;Siempre;Mientras realizo la exploración del paciente (es lo primero que hago);Mientras realizo la exploración del paciente (es lo primero que hago);Con cada valoración rutinaria del paciente.;Si	a los 30-60 min para verificar la eficacia.;Si;Evaluación clínica (sin emplear escalas);;;;;;;;;;;;Sí	me gustaría empezar a usarlas;Mucho;Poco;Algo;Mucho;Mucho;Se programan consultas posteriores para evaluarlo nuevamente.;No
Entre 40 y 49 años.;Femenino;País Vasco/Euskadi;no;No;Clínica equipada con quirófano.;1;Soy propietario o socio de una clínica de pequeños animales.;5;Sí	o al menos muy similar.;Más difícil valorar en gatos.;Cuando identifico dolor en los pacientes;Dolor moderado;Mientras realizo la exploración del paciente (es lo último que hago	tras Temp.	Pulso	Respiración	etc..);Mientras realizo la exploración del paciente (es lo último que hago	tras Temp.	Pulso	Respiración	etc..);Con cada valoración rutinaria del paciente.;No	no es necesario.;No;Evaluación clínica (sin emplear escalas);;;;;;;;;;;;Sí	me gustaría empezar a usarlas;Poco;Algo;Algo;Algo;Algo;Se recomienda contactar si el propietario cree que el paciente tiene dolor.;No
Más de 49 años.;Femenino;Cantabria;Exoticos ;No;Clínica equipada con quirófano y servicio de urgencias.;2-3;Soy propietario o socio de una clínica de pequeños animales.;5;Sí	o al menos muy similar.;Más difícil valorar en gatos.;Cuando identifico dolor en los pacientes;Dolor leve;A intervalos específicos según el grado de dolor del paciente;A intervalos específicos según el grado de dolor del paciente;Con cada valoración rutinaria del paciente.;Si	con cada valoración rutinaria del paciente.;Si;Evaluación clínica (sin emplear escalas);;;;;;;;;;;;Sí	me gustaría empezar a usarlas;Poco;No lo dificultan;Algo;Algo;Algo;Se recomienda contactar si el propietario cree que el paciente tiene dolor.;No
Entre 30 y 39 años.;Femenino;Principado de Asturias;;No;Hospital con servicio las 24 h.;Más de 6;Estoy empleado en una clínica de pequeños animales.;4;Sí	o al menos muy similar.;Más difícil valorar en gatos.;Cuando identifico dolor en los pacientes;Dolor moderado;Mientras realizo la exploración del paciente (es lo último que hago	tras Temp.	Pulso	Respiración	etc..);Mientras realizo la exploración del paciente (es lo último que hago	tras Temp.	Pulso	Respiración	etc..);Solo si hay signos claros de dolor.;Si	con cada valoración rutinaria del paciente.;Si;Evaluación clínica (sin emplear escalas);;;;;;;;;;;;Sí	me gustaría empezar a usarlas;No lo dificultan;No lo dificultan;Algo;Mucho;Mucho;Se programan consultas posteriores para evaluarlo nuevamente.;No
Menos de 30 años.;Femenino;Castilla y León;;No;Clínica equipada con quirófano y servicio de urgencias.;2-3;Estoy empleado en una clínica de pequeños animales.;5;Sí	o al menos muy similar.;Más difícil valorar en gatos.;Lo realizo en todos los pacientes	incluidas las visitas rutinarias.;Siempre;A intervalos específicos según el grado de dolor del paciente;A intervalos específicos según el grado de dolor del paciente;Solo si hay signos claros de dolor.;No lo hago;Si;Evaluación clínica (sin emplear escalas);;;;;;;;;;;;Sí	me gustaría empezar a usarlas;No lo dificultan;Mucho;Algo;Mucho;Poco;Se programan consultas posteriores para evaluarlo nuevamente.;No
Entre 40 y 49 años.;Masculino;Aragón;Medicina interna (excepto oncología)	Diagnostico imagen;GPCerts;Clínica equipada con quirófano.;2-3;Soy propietario o socio de una clínica de pequeños animales.;5;Sí	o al menos muy similar.;Más difícil valorar en gatos.;Lo realizo en todos los pacientes	incluidas las visitas rutinarias.;Siempre;Mientras realizo la exploración del paciente (es lo último que hago	tras Temp.	Pulso	Respiración	etc..);Mientras realizo la exploración del paciente (es lo último que hago	tras Temp.	Pulso	Respiración	etc..);Más frecuente en las primeras horas y luego cada 4-6 h.;Si	con cada valoración rutinaria del paciente.;Si;Empleando una Escala o App de evaluación del dolor;5;Frecuentemente;Siempre;Glasgow;Expresión facial (Feline Grimace Scale);Algo;Algo;Algo;Algo;Algo;Algo;;;;;;;Se programan consultas posteriores para evaluarlo nuevamente.;App “Feline Grimace Scale”
Entre 40 y 49 años.;Femenino;Cataluña;Comportamiento;No;Clínica equipada con quirófano.;2-3;Soy propietario o socio de una clínica de pequeños animales.;5;Sí	o al menos muy similar.;Igual de difícil.;Lo realizo en todos los pacientes	incluidas las visitas rutinarias.;Siempre;A intervalos específicos según el grado de dolor del paciente;A intervalos específicos según el grado de dolor del paciente;Más frecuente en las primeras horas y luego cada 4-6 h.;Si	a los 30-60 min para verificar la eficacia.;Si;Evaluación clínica (sin emplear escalas);;;;;;;;;;;;Sí	me gustaría empezar a usarlas;Mucho;Poco;Algo;Mucho;Algo;Se programan consultas posteriores para evaluarlo nuevamente.;App “Feline Grimace Scale”
Menos de 30 años.;Femenino;Cataluña;Urgencias y cuidados intensivos;Experto Universitario ifevet en urgencias;Centro de referencia.;Más de 6;Estoy empleado en una clínica de pequeños animales.;5;Sí	o al menos muy similar.;Más difícil valorar en gatos.;Lo realizo en todos los pacientes	incluidas las visitas rutinarias.;Siempre;A intervalos específicos según el grado de dolor del paciente;A intervalos específicos según el grado de dolor del paciente;Más frecuente en las primeras horas y luego cada 4-6 h.;Si	a los 30-60 min para verificar la eficacia.;Si;Empleando una Escala o App de evaluación del dolor;3;Esporádicamente;Frecuentemente;Glasgow;Glasgow	Expresión facial (Feline Grimace Scale);Algo;Poco;Algo;Algo;No lo dificultan;No lo dificultan;;;;;;;Se recomienda contactar si el propietario cree que el paciente tiene dolor.;App “Feline Grimace Scale”
Entre 30 y 39 años.;Femenino;Cataluña;;;Clínica equipada con quirófano.;2-3;Estoy empleado en una clínica de pequeños animales.;5;Sí	o al menos muy similar.;Más difícil valorar en gatos.;Lo realizo en todos los pacientes	incluidas las visitas rutinarias.	En todos los pacientes hospitalizados y postquirúrgicos.	Cuando identifico dolor en los pacientes;Siempre;A intervalos específicos según el grado de dolor del paciente;A intervalos específicos según el grado de dolor del paciente;Más frecuente en las primeras horas y luego cada 4-6 h.;Si	a los 30-60 min para verificar la eficacia.;Si;Evaluación clínica (sin emplear escalas);;;;;;;;;;;;Sí	me gustaría empezar a usarlas;Poco;Algo;Mucho;Mucho;Mucho;Se programan consultas posteriores para evaluarlo nuevamente.;webapp “BBraun te ayuda”	App “Feline Grimace Scale”
Más de 49 años.;Masculino;Madrid;Cirugía	Medicina interna (excepto oncología)	Urgencias y cuidados intensivos;Acreditado AVEPA;Clínica equipada con quirófano.;2-3;Soy propietario o socio de una clínica de pequeños animales.;5;Sí	o al menos muy similar.;Igual de difícil.;En todos los pacientes hospitalizados y postquirúrgicos.	Cuando identifico dolor en los pacientes;Siempre;Mientras realizo la exploración del paciente (es lo último que hago	tras Temp.	Pulso	Respiración	etc..);Mientras realizo la exploración del paciente (es lo último que hago	tras Temp.	Pulso	Respiración	etc..);Más frecuente en las primeras horas y luego cada 4-6 h.;Si	a los 30-60 min para verificar la eficacia.;Si;Empleando una Escala o App de evaluación del dolor;5;Frecuentemente;Siempre;Glasgow	Botucatu;Botucatu	Expresión facial (Feline Grimace Scale)	Colorado;Algo;No lo dificultan;Algo;Algo;Algo;Algo;;;;;;;Se programan consultas posteriores para evaluarlo nuevamente.;webapp “BBraun te ayuda”	App “Feline Grimace Scale”
Menos de 30 años.;Femenino;Madrid;;No;Centro de referencia.;Más de 6;Estoy empleado en una clínica de pequeños animales.;5;Sí	o al menos muy similar.;Más difícil valorar en gatos.;En todos los pacientes hospitalizados y postquirúrgicos.	Cuando identifico dolor en los pacientes;Siempre;Mientras realizo la exploración del paciente (es lo último que hago	tras Temp.	Pulso	Respiración	etc..);Mientras realizo la exploración del paciente (es lo último que hago	tras Temp.	Pulso	Respiración	etc..);Más frecuente en las primeras horas y luego cada 4-6 h.;Si	a los 30-60 min para verificar la eficacia.;Si;Empleando una Escala o App de evaluación del dolor;4;Siempre;Siempre;Glasgow;Expresión facial (Feline Grimace Scale);Poco;No lo dificultan;Algo;Algo;Algo;Algo;;;;;;;Se recomienda contactar si el propietario cree que el paciente tiene dolor.;App “Feline Grimace Scale”
Entre 30 y 39 años.;Femenino;Cantabria;Medicina interna (excepto oncología);CSP Medicina Felina (CEU);Hospital con servicio las 24 h.;Más de 6;Estoy empleado en una clínica de pequeños animales.;5;No	los gatos sienten más dolor que los perros.;Más difícil valorar en gatos.;Cuando identifico dolor en los pacientes;Siempre;A intervalos específicos según el grado de dolor del paciente;A intervalos específicos según el grado de dolor del paciente;Más frecuente en las primeras horas y luego cada 4-6 h.;Si	con cada valoración rutinaria del paciente.;Si;Evaluación clínica (sin emplear escalas);;;;;;;;;;;;Sí	me gustaría empezar a usarlas;Mucho;Poco;Mucho;Algo;No lo dificultan;Intento que el propietario se ponga en contacto antes de la revisión si detecta que su mascota tiene dolor.;No
Menos de 30 años.;Femenino;Madrid;Medicina interna (excepto oncología);Diplomado de Colegio Europeo o Americano;Clínica sin quirófano / Consultorio.;4-6;Estoy empleado en una clínica de pequeños animales.;5;Sí	o al menos muy similar.;Igual de difícil.;Lo realizo en todos los pacientes	incluidas las visitas rutinarias.;Dolor leve;Mientras realizo la exploración del paciente (es lo primero que hago);Mientras realizo la exploración del paciente (es lo primero que hago);Más frecuente en las primeras horas y luego cada 4-6 h.;Si	con cada valoración rutinaria del paciente.;Si;Empleando una Escala o App de evaluación del dolor;5;Frecuentemente;Frecuentemente;Glasgow;Expresión facial (Feline Grimace Scale);Poco;Poco;Algo;Algo;Algo;Algo;;;;;;;Se programan consultas posteriores para evaluarlo nuevamente.;App “Feline Grimace Scale”
Menos de 30 años.;Femenino;Castilla y León;;No;Hospital con servicio las 24 h.;Más de 6;Estoy empleado en una clínica de pequeños animales.;5;No lo sé.;Más difícil valorar en gatos.;Lo realizo en todos los pacientes	incluidas las visitas rutinarias.	En todos los pacientes hospitalizados y postquirúrgicos.	Cuando identifico dolor en los pacientes;Siempre;Mientras realizo la exploración del paciente (es lo último que hago	tras Temp.	Pulso	Respiración	etc..);Mientras realizo la exploración del paciente (es lo último que hago	tras Temp.	Pulso	Respiración	etc..);Más frecuente en las primeras horas y luego cada 4-6 h.;Si	a los 30-60 min para verificar la eficacia.;Si;Empleando una Escala o App de evaluación del dolor;4;Frecuentemente;Frecuentemente;Glasgow;Expresión facial (Feline Grimace Scale)	Melbourne	Colorado;No lo dificultan;No lo dificultan;No lo dificultan;No lo dificultan;No lo dificultan;No lo dificultan;;;;;;;Se recomienda contactar si el propietario cree que el paciente tiene dolor.;No
Entre 40 y 49 años.;Femenino;Andalucía;medicina felina;Postgraduada por CVE;Clínica equipada con quirófano y servicio de urgencias.;2-3;Soy propietario o socio de una clínica de pequeños animales.;5;Sí	o al menos muy similar.;Más difícil valorar en gatos.;Lo realizo en todos los pacientes	incluidas las visitas rutinarias.;Siempre;Mientras realizo la exploración del paciente (es lo primero que hago);Mientras realizo la exploración del paciente (es lo primero que hago);Con cada valoración rutinaria del paciente.;Si	con cada valoración rutinaria del paciente.;Si;Evaluación clínica (sin emplear escalas);;;;;;;;;;;;No es el caso	ya utilizo las escalas de dolor en todos los pacientes que lo requieren;No lo dificultan;No lo dificultan;No lo dificultan;No lo dificultan;Mucho;Se programan consultas posteriores para evaluarlo nuevamente.;webapp “BBraun te ayuda”	App “Feline Grimace Scale”
Menos de 30 años.;Masculino;Andalucía;Anestesia y Analgesia	Cirugía	Urgencias y cuidados intensivos;No;Hospital con servicio las 24 h.;Más de 6;Estoy empleado en una clínica de pequeños animales.;5;No	los perros sienten más dolor que los gatos.;Más difícil valorar en gatos.;En todos los pacientes hospitalizados y postquirúrgicos.	Cuando identifico dolor en los pacientes;Dolor leve;A intervalos específicos según el grado de dolor del paciente;A intervalos específicos según el grado de dolor del paciente;Con cada valoración rutinaria del paciente.;Si	con cada valoración rutinaria del paciente.;Si;Empleando una Escala o App de evaluación del dolor;5;Siempre;Siempre;Glasgow;Glasgow	Expresión facial (Feline Grimace Scale);Mucho;No lo dificultan;Poco;Mucho;Poco;Poco;;;;;;;Se recomienda contactar si el propietario cree que el paciente tiene dolor.;webapp “BBraun te ayuda”	App “Feline Grimace Scale”
Entre 40 y 49 años.;Masculino;Madrid;Cirugía;Diploma UAB;Clínica equipada con quirófano.;Más de 6;Estoy empleado en una clínica de pequeños animales.;5;Sí	o al menos muy similar.;Más difícil valorar en gatos.;Lo realizo en todos los pacientes	incluidas las visitas rutinarias.;Siempre;Mientras realizo la exploración del paciente (es lo primero que hago);Mientras realizo la exploración del paciente (es lo primero que hago);Con cada valoración rutinaria del paciente.;Si	con cada valoración rutinaria del paciente.;Si;Evaluación clínica (sin emplear escalas);;;;;;;;;;;;Sí	me gustaría empezar a usarlas;Algo;Poco;Mucho;Algo;Algo;Se programan consultas posteriores para evaluarlo nuevamente.;App “Feline Grimace Scale”
Más de 49 años.;Masculino;Madrid;Cirugía;No;Clínica equipada con quirófano y servicio de urgencias.;2-3;Soy propietario o socio de una clínica de pequeños animales.;5;No lo sé.;Más difícil valorar en gatos.;Cuando identifico dolor en los pacientes;Siempre;A intervalos específicos según el grado de dolor del paciente;A intervalos específicos según el grado de dolor del paciente;Nunca;Si	con cada valoración rutinaria del paciente.;Si;Evaluación clínica (sin emplear escalas);;;;;;;;;;;;Sí	me gustaría empezar a usarlas;Algo;No lo dificultan;Algo;Algo;Algo;Se programan consultas posteriores para evaluarlo nuevamente.;No
Entre 40 y 49 años.;Femenino;Cataluña;;No;Clínica equipada con quirófano.;1;Estoy empleado en una clínica de pequeños animales.;4;No lo sé.;Más difícil valorar en gatos.;En todos los pacientes hospitalizados y postquirúrgicos.	Cuando identifico dolor en los pacientes;Siempre;Mientras realizo la exploración del paciente (es lo último que hago	tras Temp.	Pulso	Respiración	etc..);Mientras realizo la exploración del paciente (es lo último que hago	tras Temp.	Pulso	Respiración	etc..);Solo si hay signos claros de dolor.;Si	con cada valoración rutinaria del paciente.;No;Evaluación clínica (sin emplear escalas);;;;;;;;;;;;Sí	me gustaría empezar a usarlas;Algo;Algo;Algo;Algo;Algo;Se programan consultas posteriores para evaluarlo nuevamente.;No
Menos de 30 años.;Femenino;Extremadura;Anestesia y Analgesia;Acreditandome en AVEPA;Hospital con servicio las 24 h.;Más de 6;Estoy empleado en una clínica de pequeños animales.;5;Sí	o al menos muy similar.;Más difícil valorar en gatos.;En todos los pacientes hospitalizados y postquirúrgicos.	Cuando identifico dolor en los pacientes;Siempre;;;Más frecuente en las primeras horas y luego cada 4-6 h.;Si	a los 30-60 min para verificar la eficacia.;Si;Empleando una Escala o App de evaluación del dolor;4;Siempre;Frecuentemente;Glasgow	Melbourne	Colorado;Glasgow	Expresión facial (Feline Grimace Scale);No lo dificultan;Algo;Algo;;;;;;;;;;Se programan consultas posteriores para evaluarlo nuevamente.;No
Más de 49 años.;;Canarias;Medicina interna (excepto oncología);Diplomado de Colegio Europeo o Americano;Clínica equipada con quirófano.;4-6;Soy propietario o socio de una clínica de pequeños animales.;5;No	los gatos sienten más dolor que los perros.;Más difícil valorar en gatos.;Cuando identifico dolor en los pacientes;Siempre;Mientras realizo la exploración del paciente (es lo primero que hago);Mientras realizo la exploración del paciente (es lo primero que hago);Más frecuente en las primeras horas y luego cada 4-6 h.;Si	a los 30-60 min para verificar la eficacia.;Si;Evaluación clínica (sin emplear escalas);;;;;;;;;;;;Sí	me gustaría empezar a usarlas;Algo;No lo dificultan;;Algo;No lo dificultan;Se programan consultas posteriores para evaluarlo nuevamente.;webapp “BBraun te ayuda”
Más de 49 años.;Femenino;Madrid;generalista ;No;Clínica equipada con quirófano.;2-3;Soy propietario o socio de una clínica de pequeños animales.;5;Sí	o al menos muy similar.;Más difícil valorar en gatos.;Lo realizo en todos los pacientes	incluidas las visitas rutinarias.	Cuando identifico dolor en los pacientes;Dolor moderado;Mientras realizo la exploración del paciente (es lo último que hago	tras Temp.	Pulso	Respiración	etc..);Mientras realizo la exploración del paciente (es lo primero que hago);Más frecuente en las primeras horas y luego cada 4-6 h.;Si	a los 30-60 min para verificar la eficacia.;Si;Evaluación clínica (sin emplear escalas);;;;;;;;;;;;Sí	me gustaría empezar a usarlas;Algo;Poco;Algo;Mucho;Mucho;Se programan consultas posteriores para evaluarlo nuevamente.;No
Menos de 30 años.;Femenino;Valenciana;Medicina interna (excepto oncología)	Etología ;Titulo de postgrado i máster universitario;Clínica equipada con quirófano.;2-3;Estoy empleado en una clínica de pequeños animales.;5;Sí	o al menos muy similar.;Más difícil valorar en gatos.;Cuando identifico dolor en los pacientes;Dolor leve;A intervalos específicos según el grado de dolor del paciente;A intervalos específicos según el grado de dolor del paciente;;;Si;Evaluación clínica (sin emplear escalas);;;;;;;;;;;;Sí	me gustaría empezar a usarlas;Algo;Poco;Mucho;Mucho;Algo;Se programan consultas posteriores para evaluarlo nuevamente.;No
Entre 30 y 39 años.;Femenino;Valenciana;Medicina interna (excepto oncología)	oftalmología;No	posgrado;Clínica equipada con quirófano.;2-3;Estoy empleado en una clínica de pequeños animales.;5;No lo sé.;Más difícil valorar en gatos.;En todos los pacientes hospitalizados y postquirúrgicos.	Cuando identifico dolor en los pacientes;Siempre;A intervalos específicos según el grado de dolor del paciente;A intervalos específicos según el grado de dolor del paciente;Cada 12 h.;Si	con cada valoración rutinaria del paciente.;Si;Evaluación clínica (sin emplear escalas);;;;;;;;;;;;Sí	me gustaría empezar a usarlas;;;;Mucho;Mucho;Se recomienda contactar si el propietario cree que el paciente tiene dolor.;webapp “BBraun te ayuda”
Menos de 30 años.;Femenino;Cataluña;;No;Clínica equipada con quirófano.;4-6;Estoy empleado en una clínica de pequeños animales.;5;Sí	o al menos muy similar.;Más difícil valorar en gatos.;En todos los pacientes hospitalizados y postquirúrgicos.	Cuando identifico dolor en los pacientes;Dolor leve;A intervalos específicos según el grado de dolor del paciente;A intervalos específicos según el grado de dolor del paciente;Más frecuente en las primeras horas y luego cada 4-6 h.;Si	con cada valoración rutinaria del paciente.;No;Evaluación clínica (sin emplear escalas);;;;;;;;;;;;Sí	me gustaría empezar a usarlas;Poco;No lo dificultan;Algo;Poco;Poco;Se programan consultas posteriores para evaluarlo nuevamente.;No
Entre 30 y 39 años.;Femenino;Cataluña;Medicina felina ;Título posgrado ;Clínica equipada con quirófano.;2-3;Estoy empleado en una clínica de pequeños animales.;5;No lo sé.;Más difícil valorar en gatos.;En todos los pacientes hospitalizados y postquirúrgicos.;Siempre;A intervalos específicos según el grado de dolor del paciente;A intervalos específicos según el grado de dolor del paciente;Más frec…	a los 30-60 min para verificar la eficacia.;Si;Empleando una Escala o App de evaluación del dolor;5;Frecuentemente;Siempre;Glasgow;Expresión facial (Feline Grimace Scale);Poco;Poco;Poco;Algo;Algo;No lo dificultan;;;;;;;Se programan consultas posteriores para evaluarlo nuevamente.;No
Entre 30 y 39 años.;Femenino;Madrid;Anestesia y Analgesia;Proceso acreditación ;Centro de referencia.;Más de 6;Estoy empleado en una clínica de pequeños animales.;5;Sí	o al menos muy similar.;Más difícil valorar en gatos.;En todos los pacientes hospitalizados y postquirúrgicos.;Dolor leve;A intervalos específicos según el grado de dolor del paciente;A intervalos específicos según el grado de dolor del paciente;Más frecuente en las primeras horas y luego cada 4-6 h.;Si	a los 30-60 min para verificar la eficacia.;Si;Empleando una Escala o App de evaluación del dolor;4;Frecuentemente;Frecuentemente;Glasgow;Expresión facial (Feline Grimace Scale);Poco;Algo;Poco;Algo;Mucho;Mucho;;;;;;;Se recomienda contactar si el propietario cree que el paciente tiene dolor.;App “Feline Grimace Scale”
Entre 40 y 49 años.;Femenino;Ciudad de Melilla;Anestesia y Analgesia	Cirugía	Fisioterapia y acupuntura ;Universidad Complutense	universidad europea	Ivas;Clínica equipada con quirófano y servicio de urgencias.;Más de 6;Estoy empleado en una clínica de pequeños animales.;5;Sí	o al menos muy similar.;Igual de difícil.;Lo realizo en todos los pacientes	incluidas las visitas rutinarias.;Siempre;Mientras realizo la exploración del paciente (es lo primero que hago);Mientras realizo la exploración del paciente (es lo primero que hago);Cada 4-6 h.;Si	a los 30-60 min para verificar la eficacia.;Si;Empleando una Escala o App de evaluación del dolor;4;Esporádicamente;Esporádicamente;Glasgow	Melbourne;Glasgow	Botucatu	Expresión facial (Feline Grimace Scale);No lo dificultan;Algo;Poco;Poco;Poco;Poco;;;;;;;Se programan consultas posteriores para evaluarlo nuevamente.;App “Feline Grimace Scale”
Entre 40 y 49 años.;Femenino;Cataluña;Exóticos ;Master;Clínica sin quirófano / Consultorio.;2-3;Estoy empleado en una clínica de pequeños animales.;5;Sí	o al menos muy similar.;Más difícil valorar en gatos.;En todos los pacientes hospitalizados y postquirúrgicos.	Cuando identifico dolor en los pacientes;Dolor leve;Mientras realizo la exploración del paciente (es lo último que hago	tras Temp.	Pulso	Respiración	etc..);Mientras realizo la exploración del paciente (es lo último que hago	tras Temp.	Pulso	Respiración	etc..);Más frecuente en las primeras horas y luego cada 4-6 h.;Si	a los 30-60 min para verificar la eficacia.;Si;Evaluación clínica (sin emplear escalas);;;;;;;;;;;;Sí	me gustaría empezar a usarlas;;;;;;Se recomienda contactar si el propietario cree que el paciente tiene dolor.;No
Más de 49 años.;Femenino;Extremadura;Oncología;No;Clínica equipada con quirófano y servicio de urgencias.;2-3;Soy propietario o socio de una clínica de pequeños animales.;5;Sí	o al menos muy similar.;Más difícil valorar en gatos.;Lo realizo en todos los pacientes	incluidas las visitas rutinarias.;Siempre;Mientras realizo la exploración del paciente (es lo primero que hago);Mientras realizo la exploración del paciente (es lo primero que hago);Con cada valoración rutinaria del paciente.;Si	con cada valoración rutinaria del paciente.;Si;Evaluación clínica (sin emplear escalas);;;;;;;;;;;;Sí	me gustaría empezar a usarlas;Poco;Poco;Algo;Poco;Poco;No se plantea o no es necesario.;No
Entre 40 y 49 años.;Femenino;Madrid;Medicina interna (excepto oncología);No;Clínica equipada con quirófano.;4-6;Estoy empleado en una clínica de pequeños animales.;5;No	los perros sienten más dolor que los gatos.;Más difícil valorar en gatos.;Cuando identifico dolor en los pacientes;Siempre;A intervalos específicos según el grado de dolor del paciente;A intervalos específicos según el grado de dolor del paciente;Más frecuente en las primeras horas y luego cada 4-6 h.;Si	a los 30-60 min para verificar la eficacia.;Si;Evaluación clínica (sin emplear escalas);;;;;;;;;;;;No lo sé.;Poco;Poco;Poco;Algo;Poco;Se recomienda contactar si el propietario cree que el paciente tiene dolor.;No
Entre 30 y 39 años.;Femenino;Valenciana;Medicina felina;ISVPS;Clínica equipada con quirófano.;2-3;Estoy empleado en una clínica de pequeños animales.;5;Sí	o al menos muy similar.;Más difícil valorar en gatos.;Lo realizo en todos los pacientes	incluidas las visitas rutinarias.;Siempre;Mientras realizo la exploración del paciente (es lo último que hago	tras Temp.	Pulso	Respiración	etc..);Mientras realizo la exploración del paciente (es lo último que hago	tras Temp.	Pulso	Respiración	etc..);Más frecuente en las primeras horas y luego cada 4-6 h.;Si	a los 30-60 min para verificar la eficacia.;Si;Evaluación clínica (sin emplear escalas);;;;;;;;;;;;Sí	me gustaría empezar a usarlas;No lo dificultan;Poco;Poco;Algo;Algo;Se programan consultas posteriores para evaluarlo nuevamente.;No
Entre 30 y 39 años.;Femenino;Valenciana;Diagnóstico por imagen;No;Centro de referencia.;Más de 6;Estoy empleado en una clínica de pequeños animales.;5;No lo sé.;Más difícil valorar en gatos.;;Siempre;A intervalos específicos según el grado de dolor del paciente;A intervalos específicos según el grado de dolor del paciente;Más frecuente en las primeras horas y luego cada 4-6 h.;Si	a los 30-60 min para verificar la eficacia.;No;Evaluación clínica (sin emplear escalas);;;;;;;;;;;;Sí	me gustaría empezar a usarlas;Mucho;Poco;Mucho;Poco;Poco;No se plantea o no es necesario.;No
Más de 49 años.;Femenino;Castilla-La Mancha;Medicina interna (excepto oncología);Techeducation;Clínica sin quirófano / Consultorio.;1;Soy propietario o socio de una clínica de pequeños animales.;4;No lo sé.;Más difícil valorar en gatos.;Cuando identifico dolor en los pacientes;Dolor leve;A intervalos específicos según el grado de dolor del paciente;A intervalos específicos según el grado de dolor…	con cada valoración rutinaria del paciente.;No;Evaluación clínica (sin emplear escalas);;;;;;;;;;;;Sí	me gustaría empezar a usarlas;No lo dificultan;Poco;Mucho;Algo;No lo dificultan;Se recomienda contactar si el propietario cree que el paciente tiene dolor.;No
Entre 30 y 39 años.;Femenino;Andalucía;Anestesia y Analgesia;No;Clínica equipada con quirófano y servicio de urgencias.;4-6;Soy propietario o socio de una clínica de pequeños animales.;5;Sí	o al menos muy similar.;Más difícil valorar en gatos.;En todos los pacientes hospitalizados y postquirúrgicos.	Cuando identifico dolor en los pacientes;Dolor severo;A intervalos específicos según el grado de dolor del paciente;A intervalos específicos según el grado de dolor del paciente;Con cada valoración rutinaria del paciente.;Si	con cada valoración rutinaria del paciente.;Si;Evaluación clínica (sin emplear escalas);;;;;;;;;;;;Sí	me gustaría empezar a usarlas;No lo dificultan;Poco;Algo;Poco;Poco;Se programan consultas posteriores para evaluarlo nuevamente.;No
Entre 40 y 49 años.;Masculino;Aragón;Medicina interna (excepto oncología)	Exoticos;No;Clínica equipada con quirófano.;1;Soy propietario o socio de una clínica de pequeños animales.;5;Sí	o al menos muy similar.;Más difícil valorar en gatos.;Lo realizo en todos los pacientes	incluidas las visitas rutinarias.	En todos los pacientes hospitalizados y postquirúrgicos.	Cuando identifico dolor en los pacientes;Siempre;A intervalos específicos según el grado de dolor del paciente;A intervalos específicos según el grado de dolor del paciente;Con cada valoración rutinaria del paciente.;Si	con cada valoración rutinaria del paciente.;Si;Evaluación clínica (sin emplear escalas);;;;;;;;;;;;No	no creo me ayuden mucho;Algo;Algo;Mucho;Mucho;Algo;Se recomienda contactar si el propietario cree que el paciente tiene dolor.;No
Más de 49 años.;Femenino;Madrid;Medicina interna (excepto oncología)	Cardiologia	imagen;Acreditado AVEPA;Clínica equipada con quirófano y servicio de urgencias.;2-3;Soy autónomo y trabajo para diferentes centros de pequeños animales.;5;Sí	o al menos muy similar.;Igual de difícil.;Lo realizo en todos los pacientes	incluidas las visitas rutinarias.;Siempre;A intervalos específicos según el grado de dolor del paciente;A intervalos específicos según el grado de dolor del paciente;Con cada valoración rutinaria del paciente.;Si	con cada valoración rutinaria del paciente.;Si;Evaluación clínica (sin emplear escalas);;;;;;;;;;;;Sí	me gustaría empezar a usarlas;No lo dificultan;No lo dificultan;No lo dificultan;No lo dificultan;Poco;Se programan consultas posteriores para evaluarlo nuevamente.;No
Entre 40 y 49 años.;Masculino;Cataluña;;No;Clínica equipada con quirófano.;2-3;Soy propietario o socio de una clínica de pequeños animales.;5;Sí	o al menos muy similar.;Más difícil valorar en gatos.;En todos los pacientes hospitalizados y postquirúrgicos.;Dolor moderado;A intervalos específicos según el grado de dolor del paciente;A intervalos específicos según el grado de dolor del paciente;Más frecuente en las primeras horas y luego cada 4-6 h.;Si	a los 30-60 min para verificar la eficacia.;Si;Evaluación clínica (sin emplear escalas);;;;;;;;;;;;Sí	me gustaría empezar a usarlas;Algo;Poco;Mucho;Algo;Poco;Se recomienda contactar si el propietario cree que el paciente tiene dolor.;webapp “BBraun te ayuda”
Entre 30 y 39 años.;Femenino;País Vasco/Euskadi;Rehabilitacion	quiropractiva y acupuntura;Improve y chi institute of europe;Clínica equipada con quirófano y servicio de urgencias.;4-6;Estoy empleado en una clínica de pequeños animales.;4;No	los gatos sienten más dolor que los perros.;Más difícil valorar en gatos.;En consultas de rehabilitacion;Dolor leve;A intervalos específicos según el grado de dolor del paciente;A intervalos específicos según el grado de dolor del paciente;Nunca;Si	con cada valoración rutinaria del paciente.;Si;Empleando una Escala o App de evaluación del dolor;4;Frecuentemente;Esporádicamente;Glasgow;Expresión facial (Feline Grimace Scale);;;;Mucho;Mucho;Mucho;;;;;;;Se recomienda contactar si el propietario cree que el paciente tiene dolor.;No
Menos de 30 años.;Femenino;Cataluña;;No;Clínica equipada con quirófano y servicio de urgencias.;Más de 6;Estoy empleado en una clínica de pequeños animales.;5;No	los perros sienten más dolor que los gatos.;Igual de difícil.;Cuando identifico dolor en los pacientes;Dolor leve;A intervalos específicos según el grado de dolor del paciente;A intervalos específicos según el grado de dolor del paciente;Con cada valoración rutinaria del paciente.;Si	con cada valoración rutinaria del paciente.;Si;Evaluación clínica (sin emplear escalas);;;;;;;;;;;;Sí	me gustaría empezar a usarlas;Algo;No lo dificultan;No lo dificultan;Mucho;Algo;Se programan consultas posteriores para evaluarlo nuevamente.;App “Feline Grimace Scale”
Más de 49 años.;Masculino;Cataluña;NO;No;Clínica equipada con quirófano.;2-3;Soy propietario o socio de una clínica de pequeños animales.;5;Sí	o al menos muy similar.;Más difícil valorar en gatos.;Lo realizo en todos los pacientes	incluidas las visitas rutinarias.;Siempre;Mientras realizo la exploración del paciente (es lo último que hago	tras Temp.	Pulso	Respiración	etc..);Mientras realizo la exploración del paciente (es lo último que hago	tras Temp.	Pulso	Respiración	etc..);Cada 24 h.;Si	con cada valoración rutinaria del paciente.;No;Evaluación clínica (sin emplear escalas);;;;;;;;;;;;Sí	me gustaría empezar a usarlas;;;;;;Se programan consultas posteriores para evaluarlo nuevamente.;No
Entre 30 y 39 años.;Femenino;;Medicina del comportamiento ;No;Clínica equipada con quirófano.;2-3;Estoy empleado en una clínica de pequeños animales.;5;No lo sé.;Más difícil valorar en gatos.;Lo realizo en todos los pacientes	incluidas las visitas rutinarias.;Siempre;Mientras realizo la exploración del paciente (es lo último que hago	tras Temp.	Pulso	Respiración	etc..);A intervalos específicos según el grado de dolor del paciente;Más frecuente en las primeras horas y luego cada 4-6 h.;Si	a los 30-60 min para verificar la eficacia.;Si;Evaluación clínica (sin emplear escalas);;;;;;;;;;;;Sí	me gustaría empezar a usarlas;Mucho;Poco;Algo;Algo;Mucho;Se programan consultas posteriores para evaluarlo nuevamente.;webapp “BBraun te ayuda”	App “Feline Grimace Scale”
Más de 49 años.;Femenino;Cataluña;;No;Hospital con servicio las 24 h.;4-6;Estoy empleado en una clínica de pequeños animales.;5;Sí	o al menos muy similar.;Más difícil valorar en gatos.;En todos los pacientes hospitalizados y postquirúrgicos.	Cuando identifico dolor en los pacientes;Dolor leve;Mientras realizo la exploración del paciente (es lo último que hago	tras Temp.	Pulso	Respiración	etc..);Mientras realizo la exploración del paciente (es lo último que hago	tras Temp.	Pulso	Respiración	etc..);Con cada valoración rutinaria del paciente.;Si	con cada valoración rutinaria del paciente.;Si;Empleando una Escala o App de evaluación del dolor;5;Frecuentemente;Siempre;Ninguna;Expresión facial (Feline Grimace Scale);Algo;No lo dificultan;Mucho;Mucho;Algo;Algo;;;;;;;Se recomienda contactar si el propietario cree que el paciente tiene dolor.;App “Feline Grimace Scale”
Entre 30 y 39 años.;Femenino;Madrid;Medicina interna (excepto oncología);Acreditado AVEPA;Clínica equipada con quirófano.;4-6;Estoy empleado en una clínica de pequeños animales.;5;Sí	o al menos muy similar.;Más difícil valorar en gatos.;En todos los pacientes hospitalizados y postquirúrgicos.	Cuando identifico dolor en los pacientes;Dolor leve;Mientras realizo la exploración del paciente (es lo último que hago	tras Temp.	Pulso	Respiración	etc..);Mientras realizo la exploración del paciente (es lo último que hago	tras Temp.	Pulso	Respiración	etc..);No es necesario	todos los pacientes reciben analgesia postoperatoria.;No pero si considero necesario hacerlo. Muchas veces es por falta de tiempo;No;Evaluación clínica (sin emplear escalas);;;;;;;;;;;;Sí	me gustaría empezar a usarlas;No lo dificultan;No lo dificultan;Mucho;Mucho;Algo;Se programan consultas posteriores para evaluarlo nuevamente.;No
Más de 49 años.;Masculino;Valenciana;Medicina interna (excepto oncología)	;No;Clínica equipada con quirófano.;2-3;;5;Sí	o al menos muy similar.;Más difícil valorar en gatos.;Cuando identifico dolor en los pacientes;Dolor leve;Mientras realizo la exploración del paciente (es lo último que hago	tras Temp.	Pulso	Respiración	etc..);Mientras realizo la exploración del paciente (es lo último que hago	tras Temp.	Pulso	Respiración	etc..);Cada 4-6 h.;Si	a los 30-60 min para verificar la eficacia.;Si;Evaluación clínica (sin emplear escalas);;;;;;;;;;;;Sí	me gustaría empezar a usarlas;Algo;Algo;Algo;Algo;Poco;Se programan consultas posteriores para evaluarlo nuevamente.;No
Entre 30 y 39 años.;Femenino;Principado de Asturias;Medicina interna (excepto oncología);No;Clínica sin quirófano / Consultorio.;2-3;Estoy empleado en una clínica de pequeños animales.;4;Sí	o al menos muy similar.;Más difícil valorar en gatos.;Lo realizo en todos los pacientes	incluidas las visitas rutinarias.;Siempre;Mientras realizo la exploración del paciente (es lo último que hago	tras Temp.	Pulso	Respiración	etc..);Mientras realizo la exploración del paciente (es lo último que hago	tras Temp.	Pulso	Respiración	etc..);Con cada valoración rutinaria del paciente.;Si	a los 30-60 min para verificar la eficacia.;Si;Evaluación clínica (sin emplear escalas);;;;;;;;;;;;Sí	me gustaría empezar a usarlas;Algo;Algo;Algo;Poco;Algo;Se programan consultas posteriores para evaluarlo nuevamente.;No
Entre 30 y 39 años.;Femenino;Castilla y León;;No;Clínica sin quirófano / Consultorio.;1;Soy propietario o socio de una clínica de pequeños animales.;5;Sí	o al menos muy similar.;Más difícil valorar en gatos.;Cuando identifico dolor en los pacientes;Siempre;Mientras realizo la exploración del paciente (es lo primero que hago);Mientras realizo la exploración del paciente (es lo primero que hago);Cada 12 h.;Si	a los 30-60 min para verificar la eficacia.;No;Evaluación clínica (sin emplear escalas);;;;;;;;;;;;Sí	me gustaría empezar a usarlas;No lo dificultan;No lo dificultan;Algo;Algo;Mucho;Se recomienda contactar si el propietario cree que el paciente tiene dolor.;No
Más de 49 años.;Femenino;Andalucía;Cirugía	Medicina interna (excepto oncología)	Dermatología ;Master dermatología ;Clínica equipada con quirófano y servicio de urgencias.;2-3;Soy propietario o socio de una clínica de pequeños animales.;5;Sí	o al menos muy similar.;Igual de difícil.;Cuando identifico dolor en los pacientes;Siempre;Mientras realizo la exploración del paciente (es lo último que hago	tras Temp.	Pulso	Respiración	etc..);;Con cada valoración rutinaria del paciente.;Si	a los 30-60 min para verificar la eficacia.;Si;Evaluación clínica (sin emplear escalas);;;;;;;;;;;;Sí	me gustaría empezar a usarlas;Algo;No lo dificultan;Mucho;Algo;Algo;Se recomienda contactar si el propietario cree que el paciente tiene dolor.;webapp “BBraun te ayuda”	App “Feline Grimace Scale”
Entre 30 y 39 años.;Femenino;Galicia;;;Clínica equipada con quirófano.;2-3;Estoy empleado en una clínica de pequeños animales.;5;Sí	o al menos muy similar.;Más difícil valorar en gatos.;En todos los pacientes hospitalizados y postquirúrgicos.	Cuando identifico dolor en los pacientes;Siempre;Mientras realizo la exploración del paciente (es lo último que hago	tras Temp.	Pulso	Respiración	etc..);Mientras realizo la exploración del paciente (es lo último que hago	tras Temp.	Pulso	Respiración	etc..);Más frecuente en las primeras horas y luego cada 4-6 h.;Si	a los 30-60 min para verificar la eficacia.;Si;Evaluación clínica (sin emplear escalas);;;;;;;;;;;;Sí	me gustaría empezar a usarlas;Algo;Poco;Mucho;Mucho;Mucho;Se recomienda contactar si el propietario cree que el paciente tiene dolor.;No
Entre 40 y 49 años.;Femenino;Galicia;Mediina felina;GPcert;Clínica equipada con quirófano.;1;Soy propietario o socio de una clínica de pequeños animales.;5;Sí	o al menos muy similar.;Más difícil valorar en gatos.;En todos los pacientes hospitalizados y postquirúrgicos.;Dolor leve;Mientras realizo la exploración del paciente (es lo último que hago	tras Temp.	Pulso	Respiración	etc..);Mientras realizo la exploración del paciente (es lo último que hago	tras Temp.	Pulso	Respiración	etc..);Con cada valoración rutinaria del paciente.;Si	a los 30-60 min para verificar la eficacia.;Si;Evaluación clínica (sin emplear escalas);;;;;;;;;;;;Sí	me gustaría empezar a usarlas;Poco;Poco;Algo;Poco;No lo dificultan;Se recomienda contactar si el propietario cree que el paciente tiene dolor.;App “Feline Grimace Scale”
Más de 49 años.;Masculino;Valenciana;Anestesia y Analgesia	Cirugía	Oncología;No;Hospital con servicio las 24 h.;Más de 6;Estoy empleado en una clínica de pequeños animales.;4;No	los perros sienten más dolor que los gatos.;Más difícil valorar en gatos.;Cuando identifico dolor en los pacientes;Dolor moderado;A intervalos específicos según el grado de dolor del paciente;A intervalos específicos según el grado de dolor del paciente;Más frecuente en las primeras horas y luego cada 4-6 h.;Si	a los 30-60 min para verificar la eficacia.;Si;Evaluación clínica (sin emplear escalas);;;;;;;;;;;;Sí	me gustaría empezar a usarlas;No lo dificultan;Poco;Algo;Mucho;;Se programan consultas posteriores para evaluarlo nuevamente.;No
Entre 40 y 49 años.;Masculino;Valenciana;Medicina felina;Curso superior de posgrado;Clínica equipada con quirófano.;2-3;Soy propietario o socio de una clínica de pequeños animales.;5;Sí	o al menos muy similar.;Más difícil valorar en gatos.;Lo realizo en todos los pacientes	incluidas las visitas rutinarias.;Siempre;Mientras realizo la exploración del paciente (es lo último que hago	tras Temp.	Pulso	Respiración	etc..);Mientras realizo la exploración del paciente (es lo último que hago	tras Temp.	Pulso	Respiración	etc..);Con cada valoración rutinaria del paciente.;Si	con cada valoración rutinaria del paciente.;No;Evaluación clínica (sin emplear escalas);;;;;;;;;;;;Sí	me gustaría empezar a usarlas;Algo;No lo dificultan;Algo;Mucho;Poco;Se recomienda contactar si el propietario cree que el paciente tiene dolor.;App “Feline Grimace Scale”
Más de 49 años.;Femenino;País Vasco/Euskadi;Medicina del Comportamiento;Acreditado AVEPA;Centro de referencia.;1;Soy propietario o socio de una clínica de pequeños animales.;5;Sí	o al menos muy similar.;Igual de difícil.;Lo realizo en todos los pacientes	incluidas las visitas rutinarias.;Siempre;A intervalos específicos según el grado de dolor del paciente;A intervalos específicos según el grado de dolor del paciente;Con cada valoración rutinaria del paciente.;Si	con cada valoración rutinaria del paciente.;Si;Evaluación clínica (sin emplear escalas);;;;;;;;;;;;Sí	me gustaría empezar a usarlas;No lo dificultan;Poco;Algo;Algo;Poco;Se programan consultas posteriores para evaluarlo nuevamente.;App “Feline Grimace Scale”
Entre 30 y 39 años.;Femenino;Canarias;Animales exóticos ;Doctorado;Hospital con servicio las 24 h.;Más de 6;Estoy empleado en una clínica de pequeños animales.;5;Sí	o al menos muy similar.;Más difícil valorar en gatos.;Lo realizo en todos los pacientes	incluidas las visitas rutinarias.;Siempre;Mientras realizo la exploración del paciente (es lo último que hago	tras Temp.	Pulso	Respiración	etc..);Mientras realizo la exploración del paciente (es lo último que hago	tras Temp.	Pulso	Respiración	etc..);Más frecuente en las primeras horas y luego cada 4-6 h.;Si	a los 30-60 min para verificar la eficacia.;Si;Empleando una Escala o App de evaluación del dolor;5;Siempre;Siempre;Glasgow;Glasgow	Expresión facial (Feline Grimace Scale);Algo;No lo dificultan;Mucho;Mucho;Mucho;No lo dificultan;;;;;;;Se programan consultas posteriores para evaluarlo nuevamente.;No
Más de 49 años.;Masculino;Valenciana;traumatología y ortopedia;Acreditado AVEPA;Hospital con servicio las 24 h.;Más de 6;Estoy empleado en una clínica de pequeños animales.;5;Sí	o al menos muy similar.;Más difícil valorar en gatos.;Lo realizo en todos los pacientes	incluidas las visitas rutinarias.;Dolor leve;Mientras realizo la exploración del paciente (es lo primero que hago);Mientras realizo la exploración del paciente (es lo primero que hago);Cada 4-6 h.;Si	con cada valoración rutinaria del paciente.;Si;Empleando una Escala o App de evaluación del dolor;4;Frecuentemente;Frecuentemente;Glasgow;Expresión facial (Feline Grimace Scale);Algo;Poco;Poco;Algo;Algo;Algo;;;;;;;Se programan consultas posteriores para evaluarlo nuevamente.;webapp “BBraun te ayuda”	App “Feline Grimace Scale”
Entre 40 y 49 años.;Femenino;Canarias;Dermatología ;No	Cursos de especialidad ;Clínica equipada con quirófano.;4-6;Estoy empleado en una clínica de pequeños animales.;5;No lo sé.;Más difícil valorar en gatos.;En todos los pacientes hospitalizados y postquirúrgicos.	Cuando identifico dolor en los pacientes;Siempre;Mientras realizo la exploración del paciente (es lo último que hago	tras Temp.	Pulso	Respiración	etc..);Mientras realizo la exploración del paciente (es lo último que hago	tras Temp.	Pulso	Respiración	etc..);Más frecuente en las primeras horas y luego cada 4-6 h.;No	no es necesario.;Si;Evaluación clínica (sin emplear escalas);;;;;;;;;;;;Sí	me gustaría empezar a usarlas;Algo;No lo dificultan;Mucho;Algo;Mucho;Se programan consultas posteriores para evaluarlo nuevamente.;App “Feline Grimace Scale”
Más de 49 años.;Femenino;Madrid;Exoticos;Master especialista;Clínica equipada con quirófano.;2-3;Soy autónomo y trabajo para diferentes centros de pequeños animales.;5;No	los gatos sienten más dolor que los perros.;Más difícil valorar en gatos.;Cuando identifico dolor en los pacientes;Dolor moderado;;;Con cada valoración rutinaria del paciente.;Si	con cada valoración rutinaria del paciente.;No;Evaluación clínica (sin emplear escalas);;;;;;;;;;;;No lo sé.;;;Mucho;;;Se programan consultas posteriores para evaluarlo nuevamente.;No
Entre 40 y 49 años.;Femenino;Galicia;Anestesia y Analgesia	Cirugía;No;Clínica equipada con quirófano.;2-3;Soy propietario o socio de una clínica de pequeños animales.;5;No	los perros sienten más dolor que los gatos.;Más difícil valorar en gatos.;Cuando identifico dolor en los pacientes;Dolor leve;Mientras realizo la exploración del paciente (es lo primero que hago);Mientras realizo la exploración del paciente (es lo primero que hago);Más frecuente en las primeras horas y luego cada 4-6 h.;Si	a los 30-60 min para verificar la eficacia.;No;Evaluación clínica (sin emplear escalas);;;;;;;;;;;;Sí	me gustaría empezar a usarlas;Mucho;Poco;No lo dificultan;Mucho;Mucho;Se programan consultas posteriores para evaluarlo nuevamente.;No
Entre 30 y 39 años.;Femenino;Valenciana;Diagnóstico por imagen ;Postgrado diagnóstico por imagen ;Clínica equipada con quirófano y servicio de urgencias.;Más de 6;Estoy empleado en una clínica de pequeños animales.;5;No	los perros sienten más dolor que los gatos.;Más difícil valorar en gatos.;Lo realizo en todos los pacientes	incluidas las visitas rutinarias.	En todos los pacientes hospitalizados y postquirúrgicos.;Siempre;Mientras realizo la exploración del paciente (es lo último que hago	tras Temp.	Pulso	Respiración	etc..);Mientras realizo la exploración del paciente (es lo último que hago	tras Temp.	Pulso	Respiración	etc..);Más frecuente en las primeras horas y luego cada 4-6 h.;Si	con cada valoración rutinaria del paciente.;Si;Evaluación clínica (sin emplear escalas);;;;;;;;;;;;No	no creo me ayuden mucho;Algo;No lo dificultan;No lo dificultan;No lo dificultan;No lo dificultan;Se programan consultas posteriores para evaluarlo nuevamente.;App “Feline Grimace Scale”
Entre 40 y 49 años.;Femenino;Galicia;Medicina interna (excepto oncología);No;Clínica equipada con quirófano.;2-3;Soy propietario o socio de una clínica de pequeños animales.;5;No	los perros sienten más dolor que los gatos.;Más difícil valorar en gatos.;Cuando identifico dolor en los pacientes;Dolor leve;Mientras realizo la exploración del paciente (es lo primero que hago);Mientras realizo la exploración del paciente (es lo primero que hago);Más frecuente en las primeras horas y luego cada 4-6 h.;Si	a los 30-60 min para verificar la eficacia.;No;Evaluación clínica (sin emplear escalas);;;;;;;;;;;;Sí	me gustaría empezar a usarlas;Algo;Poco;Mucho;Poco;No lo dificultan;Se programan consultas posteriores para evaluarlo nuevamente.;No
Entre 30 y 39 años.;Femenino;Galicia;;No;Hospital con servicio las 24 h.;Más de 6;Estoy empleado en una clínica de pequeños animales.;5;Sí	o al menos muy similar.;Más difícil valorar en gatos.;Cuando identifico dolor en los pacientes;Dolor moderado;Mientras realizo la exploración del paciente (es lo primero que hago);Mientras realizo la exploración del paciente (es lo primero que hago);Más frecuente en las primeras horas y luego cada 4-6 h.;Si	a los 30-60 min para verificar la eficacia.;Si;Evaluación clínica (sin emplear escalas);;;;;;;;;;;;Sí	me gustaría empezar a usarlas;Mucho;No lo dificultan;Algo;Mucho;Mucho;Se programan consultas posteriores para evaluarlo nuevamente.;No
Entre 30 y 39 años.;Femenino;;;No;Clínica equipada con quirófano y servicio de urgencias.;2-3;Estoy empleado en una clínica de pequeños animales.;5;Sí	o al menos muy similar.;Más difícil valorar en gatos.;Lo realizo en todos los pacientes	incluidas las visitas rutinarias.	En todos los pacientes hospitalizados y postquirúrgicos.	Cuando identifico dolor en los pacientes;Siempre;Mientras realizo la exploración del paciente (es lo primero que hago);Mientras realizo la exploración del paciente (es lo primero que hago);Más frecuente en las primeras horas y luego cada 4-6 h.;Si	con cada valoración rutinaria del paciente.;Si;Empleando una Escala o App de evaluación del dolor;5;Siempre;Siempre;Glasgow	Botucatu;Expresión facial (Feline Grimace Scale);Algo;Algo;Algo;Algo;Mucho;Mucho;;;;;;;Se programan consultas posteriores para evaluarlo nuevamente.;App “Feline Grimace Scale”
Entre 40 y 49 años.;Femenino;Andalucía;medicina del comportamiento;Acreditado AVEPA;Hospital con servicio las 24 h.;Más de 6;Soy autónomo y trabajo para diferentes centros de pequeños animales.;5;Sí	o al menos muy similar.;Más difícil valorar en gatos.;Lo realizo en todos los pacientes	incluidas las visitas rutinarias.;Siempre;Mientras realizo la exploración del paciente (es lo último que hago	tras Temp.	Pulso	Respiración	etc..);Mientras realizo la exploración del paciente (es lo último que hago	tras Temp.	Pulso	Respiración	etc..);Con cada valoración rutinaria del paciente.;Si	con cada valoración rutinaria del paciente.;Si;Empleando una Escala o App de evaluación del dolor;5;Frecuentemente;Frecuentemente;Glasgow;Expresión facial (Feline Grimace Scale);Algo;Algo;Mucho;Mucho;Mucho;Mucho;;;;;;;Se programan consultas posteriores para evaluarlo nuevamente.;App “Feline Grimace Scale”
Más de 49 años.;Masculino;Madrid;Cirugía	Urgencias y cuidados intensivos	Medicina Felina ;Acreditado AVEPA;Centro de referencia.;2-3;Soy propietario o socio de una clínica de pequeños animales.;5;Sí	o al menos muy similar.;Más difícil valorar en gatos.;Lo realizo en todos los pacientes	incluidas las visitas rutinarias.;Siempre;;Mientras realizo la exploración del paciente (es lo último que hago	tras Temp.	Pulso	Respiración	etc..);Con cada valoración rutinaria del paciente.;Si	con cada valoración rutinaria del paciente.;Si;Empleando una Escala o App de evaluación del dolor;5;;Siempre;;Botucatu	Expresión facial (Feline Grimace Scale);No lo dificultan;No lo dificultan;No lo dificultan;No lo dificultan;No lo dificultan;No lo dificultan;;;;;;;Se programan consultas posteriores para evaluarlo nuevamente.;App “Feline Grimace Scale”
Entre 30 y 39 años.;Femenino;Cataluña;comportamiento;Acreditado AVEPA;Clínica sin quirófano / Consultorio.;2-3;Soy autónomo y trabajo para diferentes centros de pequeños animales.;5;Sí	o al menos muy similar.;Igual de difícil.;Cuando identifico dolor en los pacientes;Dolor leve;Mientras realizo la exploración del paciente (es lo último que hago	tras Temp.	Pulso	Respiración	etc..);Mientras realizo la exploración del paciente (es lo último que hago	tras Temp.	Pulso	Respiración	etc..);;;Si;Evaluación clínica (sin emplear escalas);;;;;;;;;;;;Sí	me gustaría empezar a usarlas;No lo dificultan;No lo dificultan;Mucho;No lo dificultan;Algo;;No
Entre 40 y 49 años.;Femenino;Principado de Asturias;Oncología;No;Clínica equipada con quirófano y servicio de urgencias.;4-6;Estoy empleado en una clínica de pequeños animales.;5;Sí	o al menos muy similar.;Más difícil valorar en gatos.;Lo realizo en todos los pacientes	incluidas las visitas rutinarias.;Siempre;Mientras realizo la exploración del paciente (es lo último que hago	tras Temp.	Pulso	Respiración	etc..);Mientras realizo la exploración del paciente (es lo último que hago	tras Temp.	Pulso	Respiración	etc..);Más frecuente en las primeras horas y luego cada 4-6 h.;Si	con cada valoración rutinaria del paciente.;Si;Evaluación clínica (sin emplear escalas);;;;;;;;;;;;Sí	me gustaría empezar a usarlas;Mucho;No lo dificultan;Algo;Algo;Algo;Se recomienda contactar si el propietario cree que el paciente tiene dolor.;No
Entre 40 y 49 años.;Femenino;Cataluña;;Acreditado AVEPA;Clínica equipada con quirófano.;2-3;Soy propietario o socio de una clínica de pequeños animales.;5;Sí	o al menos muy similar.;Igual de difícil.;Lo realizo en todos los pacientes	incluidas las visitas rutinarias.;Siempre;A intervalos específicos según el grado de dolor del paciente;A intervalos específicos según el grado de dolor del paciente;Más frecuente en las primeras horas y luego cada 4-6 h.;Si	a los 30-60 min para verificar la eficacia.;Si;Evaluación clínica (sin emplear escalas);;;;;;;;;;;;Sí	me gustaría empezar a usarlas;Mucho;Poco;Poco;Mucho;Algo;Seguí miento por nuestra parte y recomendavion de contactar si aparecen signos de dolor (que les explicamos);No
Entre 40 y 49 años.;Femenino;Cataluña;Anestesia y Analgesia;No;Clínica equipada con quirófano.;2-3;Estoy empleado en una clínica de pequeños animales.;5;No lo sé.;Más difícil valorar en gatos.;Lo realizo en todos los pacientes	incluidas las visitas rutinarias.	En todos los pacientes hospitalizados y postquirúrgicos.;Siempre;Mientras realizo la exploración del paciente (es lo último que hago	tras Temp.	Pulso	Respiración	etc..);Mientras realizo la exploración del paciente (es lo último que hago	tras Temp.	Pulso	Respiración	etc..);Más frecuente en las primeras horas y luego cada 4-6 h.;Si	a los 30-60 min para verificar la eficacia.;Si;Empleando una Escala o App de evaluación del dolor;5;Frecuentemente;Frecuentemente;Glasgow	Colorado;Expresión facial (Feline Grimace Scale);Algo;No lo dificultan;Poco;Algo;Mucho;Algo;;;;;;;Se recomienda contactar si el propietario cree que el paciente tiene dolor.;App “Feline Grimace Scale”
Entre 40 y 49 años.;Femenino;Extremadura;;No;Clínica equipada con quirófano y servicio de urgencias.;2-3;Estoy empleado en una clínica de pequeños animales.;5;No lo sé.;Más difícil valorar en gatos.;Cuando identifico dolor en los pacientes;Dolor moderado;Mientras realizo la exploración del paciente (es lo primero que hago);;cada hora;Si	a los 30-60 min para verificar la eficacia.;Si;Evaluación clínica (sin emplear escalas);;;;;;;;;;;;Sí	me gustaría empezar a usarlas;No lo dificultan;No lo dificultan;Poco;No lo dificultan;No lo dificultan;Se recomienda contactar si el propietario cree que el paciente tiene dolor.;No
Entre 30 y 39 años.;Femenino;Madrid;Cirugía;No;Clínica equipada con quirófano.;2-3;Estoy empleado en una clínica de pequeños animales.;5;Sí	o al menos muy similar.;Más difícil valorar en gatos.;Lo realizo en todos los pacientes	incluidas las visitas rutinarias.	En todos los pacientes hospitalizados y postquirúrgicos.	Cuando identifico dolor en los pacientes;Dolor leve;Mientras realizo la exploración del paciente (es lo último que hago	tras Temp.	Pulso	Respiración	etc..);Mientras realizo la exploración del paciente (es lo último que hago	tras Temp.	Pulso	Respiración	etc..);Más frecuente en las primeras horas y luego cada 4-6 h.;Si	a los 30-60 min para verificar la eficacia.;Si;Empleando una Escala o App de evaluación del dolor;5;Frecuentemente;Frecuentemente;Glasgow;Expresión facial (Feline Grimace Scale);Algo;Poco;Mucho;Mucho;Mucho;Algo;;;;;;;Se programan consultas posteriores para evaluarlo nuevamente.;webapp “BBraun te ayuda”	App “Feline Grimace Scale”
Entre 30 y 39 años.;Femenino;Castilla-La Mancha;Cirugía	Urgencias y cuidados intensivos;No;Clínica equipada con quirófano y servicio de urgencias.;1;Soy propietario o socio de una clínica de pequeños animales.;5;Sí	o al menos muy similar.;Más difícil valorar en gatos.;Lo realizo en todos los pacientes	incluidas las visitas rutinarias.;Siempre;Mientras realizo la exploración del paciente (es lo último que hago	tras Temp.	Pulso	Respiración	etc..);Mientras realizo la exploración del paciente (es lo último que hago	tras Temp.	Pulso	Respiración	etc..);Más frecuente en las primeras horas y luego cada 4-6 h.;Si	a los 30-60 min para verificar la eficacia.;Si;Empleando una Escala o App de evaluación del dolor;5;Siempre;Siempre;Glasgow;Glasgow;Algo;No lo dificultan;Algo;Mucho;Algo;Mucho;;;;;;;Se programan consultas posteriores para evaluarlo nuevamente.;No
Entre 30 y 39 años.;Masculino;Rioja;Oncología;Máster;Clínica equipada con quirófano y servicio de urgencias.;4-6;Soy propietario o socio de una clínica de pequeños animales.;5;Sí	o al menos muy similar.;Más difícil valorar en gatos.;En todos los pacientes hospitalizados y postquirúrgicos.;Dolor moderado;A intervalos específicos según el grado de dolor del paciente;A intervalos específicos según el grado de dolor del paciente;Con cada valoración rutinaria del paciente.;Si	con cada valoración rutinaria del paciente.;Si;Empleando una Escala o App de evaluación del dolor;5;Frecuentemente;Siempre;Glasgow;Glasgow	Expresión facial (Feline Grimace Scale);Algo;Poco;Poco;Mucho;Mucho;Mucho;;;;;;;Se programan consultas posteriores para evaluarlo nuevamente.;App “Feline Grimace Scale”
Entre 30 y 39 años.;Femenino;Navarra;Anestesia y Analgesia;No;Clínica equipada con quirófano.;4-6;Estoy empleado en una clínica de pequeños animales.;5;Sí	o al menos muy similar.;Más difícil valorar en gatos.;En todos los pacientes hospitalizados y postquirúrgicos.	Cuando identifico dolor en los pacientes;Dolor moderado;A intervalos específicos según el grado de dolor del paciente;A intervalos específicos según el grado de dolor del paciente;Más frecuente en las primeras horas y luego cada 4-6 h.;Si	a los 30-60 min para verificar la eficacia.;Si;Evaluación clínica (sin emplear escalas);;;;;;;;;;;;Sí	me gustaría empezar a usarlas;Algo;No lo dificultan;Algo;Mucho;Algo;Se programan consultas posteriores para evaluarlo nuevamente.;No
Entre 40 y 49 años.;Femenino;Murcia;Cirugía;Improve cert y UAB;Clínica equipada con quirófano y servicio de urgencias.;4-6;Soy propietario o socio de una clínica de pequeños animales.;5;Sí	o al menos muy similar.;Más difícil valorar en gatos.;En todos los pacientes hospitalizados y postquirúrgicos.;Siempre;Mientras realizo la exploración del paciente (es lo primero que hago);Mientras realizo la exploración del paciente (es lo primero que hago);Más frecuente en las primeras horas y luego cada 4-6 h.;Si	a los 30-60 min para verificar la eficacia.;Si;Empleando una Escala o App de evaluación del dolor;5;Frecuentemente;Frecuentemente;Glasgow;Botucatu;;;;;;;;;;;;;Se programan consultas posteriores para evaluarlo nuevamente.;No
Entre 30 y 39 años.;Femenino;Castilla y León;Cirugía	Medicina interna (excepto oncología);Diplomas de postgrado;Clínica equipada con quirófano.;Más de 6;Estoy empleado en una clínica de pequeños animales.;5;No	los perros sienten más dolor que los gatos.;Más difícil valorar en gatos.;Cuando identifico dolor en los pacientes;Dolor moderado;Mientras realizo la exploración del paciente (es lo primero que hago);A intervalos específicos según el grado de dolor del paciente;Más frecuente en las primeras horas y luego cada 4-6 h.;Si	con cada valoración rutinaria del paciente.;No;Evaluación clínica (sin emplear escalas);;;;;;;;;;;;Sí	me gustaría empezar a usarlas;Algo;Algo;Mucho;Algo;No lo dificultan;Se programan consultas posteriores para evaluarlo nuevamente.;No
Entre 40 y 49 años.;Femenino;Cantabria;;No;Clínica equipada con quirófano.;1;Soy propietario o socio de una clínica de pequeños animales.;5;Sí	o al menos muy similar.;Más difícil valorar en gatos.;Lo realizo en todos los pacientes	incluidas las visitas rutinarias.;Siempre;Mientras realizo la exploración del paciente (es lo último que hago	tras Temp.	Pulso	Respiración	etc..);Mientras realizo la exploración del paciente (es lo último que hago	tras Temp.	Pulso	Respiración	etc..);Más frecuente en las primeras horas y luego cada 4-6 h.;Si	a los 30-60 min para verificar la eficacia.;Si;Evaluación clínica (sin emplear escalas);;;;;;;;;;;;Sí	me gustaría empezar a usarlas;No lo dificultan;No lo dificultan;Algo;Poco;No lo dificultan;Se programan consultas posteriores para evaluarlo nuevamente.;No
Más de 49 años.;Femenino;Islas Baleares;medicina general;No;Clínica equipada con quirófano y servicio de urgencias.;2-3;Soy propietario o socio de una clínica de pequeños animales.;5;No lo sé.;Más difícil valorar en gatos.;Lo realizo en todos los pacientes	incluidas las visitas rutinarias.;Siempre;Mientras realizo la exploración del paciente (es lo último que hago	tras Temp.	Pulso	Respiración	etc..);;Más frecuente en las primeras horas y luego cada 4-6 h.;depende de stado paciente;No;Evaluación clínica (sin emplear escalas);;;;;;;;;;;;Sí	me gustaría empezar a usarlas;No lo dificultan;;No lo dificultan;;;No se plantea o no es necesario.;No
Más de 49 años.;Femenino;Cataluña;;No;Clínica equipada con quirófano.;1;Soy propietario o socio de una clínica de pequeños animales.;5;Sí	o al menos muy similar.;Más difícil valorar en gatos.;Lo realizo en todos los pacientes	incluidas las visitas rutinarias.;Siempre;Mientras realizo la exploración del paciente (es lo primero que hago);Mientras realizo la exploración del paciente (es lo primero que hago);Más frecuente en las primeras horas y luego cada 4-6 h.;Si	a los 30-60 min para verificar la eficacia.;No;Evaluación clínica (sin emplear escalas);;;;;;;;;;;;No lo sé.;No lo dificultan;Poco;Mucho;Algo;Algo;Se programan consultas posteriores para evaluarlo nuevamente.;No
Entre 30 y 39 años.;Femenino;Castilla-La Mancha;Oncología;No;Clínica equipada con quirófano y servicio de urgencias.;4-6;Estoy empleado en una clínica de pequeños animales.;5;No	los gatos sienten más dolor que los perros.;Más difícil valorar en gatos.;Lo realizo en todos los pacientes	incluidas las visitas rutinarias.;Dolor leve;Mientras realizo la exploración del paciente (es lo primero que hago);Mientras realizo la exploración del paciente (es lo primero que hago);Más frecuente en las primeras horas y luego cada 4-6 h.;Si	a los 30-60 min para verificar la eficacia.;Si;Evaluación clínica (sin emplear escalas);;;;;;;;;;;;Sí	me gustaría empezar a usarlas;Poco;Algo;Mucho;Mucho;Mucho;Se recomienda contactar si el propietario cree que el paciente tiene dolor.;No
Menos de 30 años.;Femenino;Madrid;Rehabilitación;No;Clínica equipada con quirófano y servicio de urgencias.;Más de 6;Estoy empleado en una clínica de pequeños animales.;5;No	los gatos sienten más dolor que los perros.;Más difícil valorar en gatos.;Lo realizo en todos los pacientes	incluidas las visitas rutinarias.;Siempre;Mientras realizo la exploración del paciente (es lo último que hago	tras Temp.	Pulso	Respiración	etc..);Mientras realizo la exploración del paciente (es lo último que hago	tras Temp.	Pulso	Respiración	etc..);Más frecuente en las primeras horas y luego cada 4-6 h.;Si	a los 30-60 min para verificar la eficacia.;Si;Evaluación clínica (sin emplear escalas);;;;;;;;;;;;Sí	me gustaría empezar a usarlas;Algo;Poco;Mucho;Mucho;Poco;Se programan consultas posteriores para evaluarlo nuevamente.;webapp “BBraun te ayuda”	App “Feline Grimace Scale”
Más de 49 años.;;Andalucía;Urgencias y cuidados intensivos;No;Clínica sin quirófano / Consultorio.;1;Soy propietario o socio de una clínica de pequeños animales.;3;No	los perros sienten más dolor que los gatos.;Más difícil valorar en gatos.;Cuando identifico dolor en los pacientes;Dolor leve;A intervalos específicos según el grado de dolor del paciente;A intervalos específicos según el grado de dolor del paciente;Más frecuente en las primeras horas y luego cada 4-6 h.;Si	con cada valoración rutinaria del paciente.;No;Evaluación clínica (sin emplear escalas);;;;;;;;;;;;Sí	me gustaría empezar a usarlas;Poco;No lo dificultan;Poco;Poco;Algo;Se programan consultas posteriores para evaluarlo nuevamente.;No
Entre 30 y 39 años.;Femenino;Canarias;Cirugía	Oncología;Postgrado de cirugía y pequeños animales de la UAB	en curso Improve Oncología ;Clínica equipada con quirófano.;2-3;Soy propietario o socio de una clínica de pequeños animales.;5;No	los perros sienten más dolor que los gatos.;Más difícil valorar en gatos.;Lo realizo en todos los pacientes	incluidas las visitas rutinarias.	En todos los pacientes hospitalizados y postquirúrgicos.	Cuando identifico dolor en los pacientes;Siempre;Mientras realizo la exploración del paciente (es lo último que hago	tras Temp.	Pulso	Respiración	etc..);Mientras realizo la exploración del paciente (es lo último que hago	tras Temp.	Pulso	Respiración	etc..);Solo si hay signos claros de dolor.;Si	con cada valoración rutinaria del paciente.;Si;Evaluación clínica (sin emplear escalas);;;;;;;;;;;;Sí	me gustaría empezar a usarlas;No lo dificultan;Poco;Mucho;Algo;Poco;Se programan consultas posteriores para evaluarlo nuevamente.;No
Entre 30 y 39 años.;Femenino;Aragón;Etología;GpCert (AnBeh);;1;;5;Sí	o al menos muy similar.;Más difícil valorar en gatos.;Siempre que hay un problema de comportamiento hay que asegurar que no hay un problema de dolor como base.;Siempre;A intervalos específicos según el grado de dolor del paciente;A intervalos específicos según el grado de dolor del paciente;No trato ahora en este momento	pero antes cada vez que el animal venia a consulta	no he hecho hospitalizaciones	si no cada vez que valorara su estado;Lo ideal sería hacerlo	pero con lo que nos decía el propietario en la revisión nos quedabamos;Si;Empleando una Escala o App de evaluación del dolor;4;Esporádicamente;Frecuentemente;;Expresión facial (Feline Grimace Scale);Algo;No lo dificultan;Mucho;Mucho;Mucho;Algo;;;;;;;no hago	pero si lo evaluaria;App “Feline Grimace Scale”
Más de 49 años.;Femenino;Cataluña;Oftalmologia ;Diplomado de Colegio Europeo o Americano	Acreditado AVEPA;Centro de referencia.;Más de 6;Estoy empleado en una clínica de pequeños animales.;5;Sí	o al menos muy similar.;Más difícil valorar en gatos.;Lo realizo en todos los pacientes	incluidas las visitas rutinarias.	En todos los pacientes hospitalizados y postquirúrgicos.	Cuando identifico dolor en los pacientes;Siempre;A intervalos específicos según el grado de dolor del paciente;A intervalos específicos según el grado de dolor del paciente;Más frecuente en las primeras horas y luego cada 4-6 h.;Si	a los 30-60 min para verificar la eficacia.;Si;Evaluación clínica (sin emplear escalas);;;;;;;;;;;;Sí	me gustaría empezar a usarlas;No lo dificultan;Mucho;Poco;Poco;Poco;Se recomienda contactar si el propietario cree que el paciente tiene dolor.;No
Más de 49 años.;Femenino;Galicia;No;No;Clínica equipada con quirófano.;2-3;Estoy empleado en una clínica de pequeños animales.;5;Sí	o al menos muy similar.;Más difícil valorar en gatos.;Cuando identifico dolor en los pacientes;Dolor leve;Mientras realizo la exploración del paciente (es lo último que hago	tras Temp.	Pulso	Respiración	etc..);A intervalos específicos según el grado de dolor del paciente;No es necesario	todos los pacientes reciben analgesia postoperatoria.;No;Si;Evaluación clínica (sin emplear escalas);;;;;;;;;;;;Sí	me gustaría empezar a usarlas;Algo;Algo;Poco;Poco;Poco;Se programan consultas posteriores para evaluarlo nuevamente.;No
Más de 49 años.;Masculino;Andalucía;Rehabilitacion	Fisioterapia y medicina Deportiva	Acupuntura	Quiropraxia ;diploma en IVAS ( ESPAÑA)	Diploma en CCPR (SUIZA)	AIQA ( ESPAÑA);Centro de referencia.;1;Soy autónomo y trabajo para diferentes centros de pequeños animales.;5;Sí	o al menos muy similar.;Igual de difícil.;Lo realizo en todos los pacientes	incluidas las visitas rutinarias.	En todos los pacientes hospitalizados y postquirúrgicos.	Cuando identifico dolor en los pacientes;Siempre;Mientras realizo la exploración del paciente (es lo primero que hago);Mientras realizo la exploración del paciente (es lo primero que hago);Con cada valoración rutinaria del paciente.;Si	a los 30-60 min para verificar la eficacia.;Si;Evaluación clínica (sin emplear escalas);;;;;;;;;;;;SI	SI LA VALORACION ES OBJETIVA ;Algo;Algo;Mucho;Mucho;Mucho;Se programan consultas posteriores para evaluarlo nuevamente.;webapp “BBraun te ayuda”	App “Feline Grimace Scale”
Entre 30 y 39 años.;Femenino;Madrid;Anestesia y Analgesia;Acreditado AVEPA;Centro de referencia.;Más de 6;Estoy empleado en una clínica de pequeños animales.;5;Sí	o al menos muy similar.;Más difícil valorar en gatos.;En todos los pacientes hospitalizados y postquirúrgicos.;Dolor leve;A intervalos específicos según el grado de dolor del paciente;A intervalos específicos según el grado de dolor del paciente;Más frecuente en las primeras horas y luego cada 4-6 h.;Si	a los 30-60 min para verificar la eficacia.;Si;Empleando una Escala o App de evaluación del dolor;5;Siempre;Siempre;Glasgow;Botucatu	Expresión facial (Feline Grimace Scale);Mucho;No lo dificultan;Algo;Mucho;Algo;Algo;;;;;;;Se recomienda contactar si el propietario cree que el paciente tiene dolor.;No
Más de 49 años.;Masculino;Andalucía;;No;Clínica sin quirófano / Consultorio.;2-3;Soy propietario o socio de una clínica de pequeños animales.;5;Sí	o al menos muy similar.;Más difícil valorar en gatos.;Lo realizo en todos los pacientes	incluidas las visitas rutinarias.;Siempre;Mientras realizo la exploración del paciente (es lo último que hago	tras Temp.	Pulso	Respiración	etc..);Mientras realizo la exploración del paciente (es lo último que hago	tras Temp.	Pulso	Respiración	etc..);Con cada valoración rutinaria del paciente.;Si	con cada valoración rutinaria del paciente.;Si;Evaluación clínica (sin emplear escalas);;;;;;;;;;;;No	no creo me ayuden mucho;No lo dificultan;No lo dificultan;No lo dificultan;Mucho;No lo dificultan;Se recomienda contactar si el propietario cree que el paciente tiene dolor.;No
Menos de 30 años.;Femenino;Cataluña;Diagnóstico por imagen;GPCert US;Centro de referencia.;Más de 6;Estoy empleado en una clínica de pequeños animales.;5;Sí	o al menos muy similar.;Más difícil valorar en gatos.;En todos los pacientes hospitalizados y postquirúrgicos.	Cuando identifico dolor en los pacientes;Siempre;A intervalos específicos según el grado de dolor del paciente;Mientras realizo la exploración del paciente (es lo primero que hago);Con cada valoración rutinaria del paciente.;Si	a los 30-60 min para verificar la eficacia.;Si;Empleando una Escala o App de evaluación del dolor;5;Frecuentemente;Siempre;Glasgow;Glasgow	Expresión facial (Feline Grimace Scale);Mucho;Poco;Mucho;Mucho;Algo;Mucho;;;;;;;Se recomienda contactar si el propietario cree que el paciente tiene dolor.;App “Feline Grimace Scale”
Más de 49 años.;Masculino;Cataluña;Anestesia y Analgesia	Oftalmologia;Postgrado de la UAB;Clínica equipada con quirófano.;4-6;Soy autónomo y trabajo para diferentes centros de pequeños animales.;5;Sí	o al menos muy similar.;Igual de difícil.;Cuando identifico dolor en los pacientes;Siempre;Mientras realizo la exploración del paciente (es lo primero que hago);Mientras realizo la exploración del paciente (es lo primero que hago);Más frecuente en las primeras horas y luego cada 4-6 h.;Si	con cada valoración rutinaria del paciente.;Si;Evaluación clínica (sin emplear escalas);;;;;;;;;;;;Sí	me gustaría empezar a usarlas;Mucho;Mucho;Mucho;Algo;Algo;Se programan consultas posteriores para evaluarlo nuevamente.;No
Más de 49 años.;Femenino;País Vasco/Euskadi;MEDICINA DEL COMPORTAMIENTO;MASTER POR LA UNIVERSIDAD DE ZARAGOZA;Clínica equipada con quirófano y servicio de urgencias.;2-3;Estoy empleado en una clínica de pequeños animales.;5;No lo sé.;Más difícil valorar en gatos.;Lo realizo en todos los pacientes	incluidas las visitas rutinarias.;Dolor leve;Mientras realizo la exploración del paciente (es lo último que hago	tras Temp.	Pulso	Respiración	etc..);Mientras realizo la exploración del paciente (es lo último que hago	tras Temp.	Pulso	Respiración	etc..);No es necesario	todos los pacientes reciben analgesia postoperatoria.;no;Si;Evaluación clínica (sin emplear escalas);;;;;;;;;;;;No lo sé.;Algo;Algo;Mucho;Poco;Poco;Se programan consultas posteriores para evaluarlo nuevamente.;No
Menos de 30 años.;Femenino;Andalucía;Ecografía ;No;Clínica equipada con quirófano y servicio de urgencias.;2-3;Estoy empleado en una clínica de pequeños animales.;5;No	los perros sienten más dolor que los gatos.;Más difícil valorar en gatos.;En todos los pacientes hospitalizados y postquirúrgicos.;Dolor leve;Mientras realizo la exploración del paciente (es lo primero que hago);Mientras realizo la exploración del paciente (es lo último que hago	tras Temp.	Pulso	Respiración	etc..);Con cada valoración rutinaria del paciente.;Si	con cada valoración rutinaria del paciente.;No;Evaluación clínica (sin emplear escalas);;;;;;;;;;;;Sí	me gustaría empezar a usarlas;No lo dificultan;No lo dificultan;Algo;Algo;Mucho;Se programan consultas posteriores para evaluarlo nuevamente.;No
Más de 49 años.;Masculino;Andalucía;Cirugía;No;Clínica equipada con quirófano.;2-3;Soy propietario o socio de una clínica de pequeños animales.;5;Sí	o al menos muy similar.;Más difícil valorar en gatos.;Lo realizo en todos los pacientes	incluidas las visitas rutinarias.;Siempre;Mientras realizo la exploración del paciente (es lo primero que hago);Mientras realizo la exploración del paciente (es lo primero que hago);Con cada valoración rutinaria del paciente.;Si	con cada valoración rutinaria del paciente.;Si;Evaluación clínica (sin emplear escalas);;;;;;;;;;;;las uso en dolor crónico y en gatos en dolor agudo ;Algo;No lo dificultan;Poco;Algo;Algo;Se programan consultas posteriores para evaluarlo nuevamente.;webapp “BBraun te ayuda”	App “Feline Grimace Scale”
Entre 40 y 49 años.;Masculino;Castilla y León;Traumatología. Neurología y neurocirugía;ESAVS. En proceso de acreditación AVEPA neurología;Centro de referencia.;Más de 6;Estoy empleado en una clínica de pequeños animales.;5;Sí	o al menos muy similar.;Más difícil valorar en gatos.;Individualizamos cada caso según los signos clínicos;Dolor leve;Mientras realizo la exploración del paciente (es lo último que hago	tras Temp.	Pulso	Respiración	etc..);Mientras realizo la exploración del paciente (es lo último que hago	tras Temp.	Pulso	Respiración	etc..);Más frecuente en las primeras horas y luego cada 4-6 h.;Si	a los 30-60 min para verificar la eficacia.;Si;Evaluación clínica (sin emplear escalas);;;;;;;;;;;;Sí	me gustaría empezar a usarlas;Algo;No lo dificultan;Algo;Mucho;Mucho;Según la evolución que haya tenido durante la hospitalización o intervención;No
;;;MONTSERRAT SEGURA MONTAÑA;MONTSERRAT SEGURA MONTAÑA;;;Soy propietario o socio de una clínica de pequeños animales.;5;No lo sé.;Más difícil valorar en gatos.;Cuando identifico dolor en los pacientes;Dolor leve;Mientras realizo la exploración del paciente (es lo primero que hago);Mientras realizo la exploración del paciente (es lo último que hago	tras Temp.	Pulso	Respiración	etc..);Más frecuente en las primeras horas y luego cada 4-6 h.;;;Evaluación clínica (sin emplear escalas);;;;;;;;;;;;Sí	me gustaría empezar a usarlas;Algo;Poco;Mucho;Algo;Algo;Se programan consultas posteriores para evaluarlo nuevamente.;No
Entre 30 y 39 años.;Femenino;Cataluña;Urgencias y cuidados intensivos;Postgrado en medicina general y postgrado en urgencias en pequeños animales ;Hospital con servicio las 24 h.;Más de 6;Estoy empleado en una clínica de pequeños animales.;5;No	los gatos sienten más dolor que los perros.;Más difícil valorar en gatos.;Lo realizo en todos los pacientes	incluidas las visitas rutinarias.;Siempre;A intervalos específicos según el grado de dolor del paciente;A intervalos específicos según el grado de dolor del paciente;Más frecuente en las primeras horas y luego cada 4-6 h.;Si	a los 30-60 min para verificar la eficacia.;Si;Evaluación clínica (sin emplear escalas);;;;;;;;;;;;Sí	me gustaría empezar a usarlas;Mucho;Poco;Mucho;Algo;Poco;Se programan consultas posteriores para evaluarlo nuevamente.;No
Entre 40 y 49 años.;Femenino;Cantabria;;No;Clínica equipada con quirófano y servicio de urgencias.;2-3;Soy propietario o socio de una clínica de pequeños animales.;5;Sí	o al menos muy similar.;Más difícil valorar en gatos.;En todos los pacientes hospitalizados y postquirúrgicos.;Siempre;Mientras realizo la exploración del paciente (es lo primero que hago);Mientras realizo la exploración del paciente (es lo primero que hago);Más frecuente en las primeras horas y luego cada 4-6 h.;Si	a los 30-60 min para verificar la eficacia.;Si;Empleando una Escala o App de evaluación del dolor;4;Frecuentemente;Frecuentemente;Glasgow;Expresión facial (Feline Grimace Scale);;;;;;;;;;;;;Se programan consultas posteriores para evaluarlo nuevamente.;webapp “BBraun te ayuda”	App “Feline Grimace Scale”
Entre 30 y 39 años.;Femenino;Principado de Asturias;Medicina interna (excepto oncología);Posgrado ;Clínica equipada con quirófano.;1;Estoy empleado en una clínica de pequeños animales.;4;No	los perros sienten más dolor que los gatos.;Más difícil valorar en gatos.;En todos los pacientes hospitalizados y postquirúrgicos.;Dolor moderado;Mientras realizo la exploración del paciente (es lo último que hago	tras Temp.	Pulso	Respiración	etc..);Mientras realizo la exploración del paciente (es lo último que hago	tras Temp.	Pulso	Respiración	etc..);No es necesario	todos los pacientes reciben analgesia postoperatoria.;Si	a los 30-60 min para verificar la eficacia.;Si;Evaluación clínica (sin emplear escalas);;;;;;;;;;;;No lo sé.;;;Mucho;;Mucho;Se programan consultas posteriores para evaluarlo nuevamente.;App “Feline Grimace Scale”
Menos de 30 años.;Masculino;Valenciana;Cirugía	Urgencias y cuidados intensivos;No;Hospital con servicio las 24 h.;Más de 6;Estoy empleado en una clínica de pequeños animales.;4;Sí	o al menos muy similar.;Más difícil valorar en gatos.;En todos los pacientes hospitalizados y postquirúrgicos.;Dolor moderado;A intervalos específicos según el grado de dolor del paciente;A intervalos específicos según el grado de dolor del paciente;Más frecuente en las primeras horas y luego cada 4-6 h.;Si	a los 30-60 min para verificar la eficacia.;Si;Empleando una Escala o App de evaluación del dolor;3;Siempre;Frecuentemente;Glasgow;Expresión facial (Feline Grimace Scale);Algo;Poco;Mucho;Mucho;Algo;Mucho;;;;;;;Se programan consultas posteriores y se recomienda contactar si cree el propietario que existe dolor;No
Entre 30 y 39 años.;Femenino;País Vasco/Euskadi;Medicina interna (excepto oncología);No;Clínica equipada con quirófano.;2-3;Estoy empleado en una clínica de pequeños animales.;4;Sí	o al menos muy similar.;Más difícil valorar en gatos.;Cuando identifico dolor en los pacientes;Dolor leve;Mientras realizo la exploración del paciente (es lo primero que hago);Mientras realizo la exploración del paciente (es lo primero que hago);Cada 24 h.;Si	con cada valoración rutinaria del paciente.;No;Evaluación clínica (sin emplear escalas);;;;;;;;;;;;Sí	me gustaría empezar a usarlas;No lo dificultan;No lo dificultan;Mucho;Mucho;Algo;Se programan consultas posteriores para evaluarlo nuevamente.;No
Más de 49 años.;Masculino;Islas Baleares;Cirugía;Título propio UCM;Clínica equipada con quirófano y servicio de urgencias.;2-3;Soy propietario o socio de una clínica de pequeños animales.;5;Sí	o al menos muy similar.;Más difícil valorar en gatos.;En sospecha de posibilidad de dolor;Siempre;A intervalos específicos según el grado de dolor del paciente;A intervalos específicos según el grado de dolor del paciente;Más frecuente en las primeras horas y luego cada 4-6 h.;Si	a los 30-60 min para verificar la eficacia.;Si;Evaluación clínica (sin emplear escalas);;;;;;;;;;;;No lo sé.;Poco;No lo dificultan;Algo;Poco;Algo;Se programan consultas posteriores para evaluarlo nuevamente.;webapp “BBraun te ayuda”	App “Feline Grimace Scale”
Entre 40 y 49 años.;Masculino;Cataluña;Medicina interna (excepto oncología);Acreditado AVEPA;Centro de referencia.;Más de 6;Soy propietario o socio de una clínica de pequeños animales.;5;Sí	o al menos muy similar.;Más difícil valorar en gatos.;En todos los pacientes hospitalizados y postquirúrgicos.	Cuando identifico dolor en los pacientes;Dolor moderado;;Mientras realizo la exploración del paciente (es lo primero que hago);Más frecuente en las primeras horas y luego cada 4-6 h.;Si	a los 30-60 min para verificar la eficacia.;Si;Empleando una Escala o App de evaluación del dolor;5;;Siempre;;Expresión facial (Feline Grimace Scale)	Colorado;Algo;No lo dificultan;Mucho;Algo;Algo;No lo dificultan;;;;;;;Llama la enfermera de quirófano;App “Feline Grimace Scale”
Entre 40 y 49 años.;Masculino;Galicia;Anestesia y Analgesia;No;Clínica equipada con quirófano y servicio de urgencias.;Más de 6;Soy propietario o socio de una clínica de pequeños animales.;5;Sí	o al menos muy similar.;Más difícil valorar en gatos.;Cuando identifico dolor en los pacientes;Dolor leve;Mientras realizo la exploración del paciente (es lo último que hago	tras Temp.	Pulso	Respiración	etc..);Mientras realizo la exploración del paciente (es lo último que hago	tras Temp.	Pulso	Respiración	etc..);Cada 4-6 h.;Si	con cada valoración rutinaria del paciente.;Si;Evaluación clínica (sin emplear escalas);;;;;;;;;;;;Sí	me gustaría empezar a usarlas;Algo;No lo dificultan;Poco;Algo;Algo;Se programan consultas posteriores para evaluarlo nuevamente.;webapp “BBraun te ayuda”	App “Feline Grimace Scale”
Más de 49 años.;Femenino;Castilla y León;Cirugía	Medicina interna (excepto oncología);No;Clínica equipada con quirófano.;2-3;Soy propietario o socio de una clínica de pequeños animales.;5;No	los gatos sienten más dolor que los perros.;Más difícil valorar en gatos.;Lo realizo en todos los pacientes	incluidas las visitas rutinarias.;Siempre;Mientras realizo la exploración del paciente (es lo primero que hago);Mientras realizo la exploración del paciente (es lo primero que hago);Más frecuente en las primeras horas y luego cada 4-6 h.;Si	a los 30-60 min para verificar la eficacia.;Si;Evaluación clínica (sin emplear escalas);;;;;;;;;;;;Sí	me gustaría empezar a usarlas;Algo;Algo;Algo;Algo;Algo;Se programan consultas posteriores para evaluarlo nuevamente.;No
Más de 49 años.;Femenino;Madrid;Medicina y Cirugía de Exóticos ;Diplomado de Colegio Europeo o Americano	Acreditado AVEPA;Hospital con servicio las 24 h.;Más de 6;Soy propietario o socio de una clínica de pequeños animales.;5;No lo sé.;No lo sé.;Lo realizo en todos los pacientes	incluidas las visitas rutinarias.	En todos los pacientes hospitalizados y postquirúrgicos.;Siempre;;;Con cada valoración rutinaria del paciente.;Depende de la especie;No;Evaluación clínica (sin emplear escalas);;;;;;;;;;;;No lo sé.;;Mucho;;;;Se recomienda contactar si el propietario cree que el paciente tiene dolor.;No
Entre 40 y 49 años.;Femenino;Cataluña;Cirugía	rehabilitación;No;Hospital con servicio las 24 h.;Más de 6;Soy propietario o socio de una clínica de pequeños animales.;5;Sí	o al menos muy similar.;Más difícil valorar en gatos.;En todos los pacientes hospitalizados y postquirúrgicos.;;Mientras realizo la exploración del paciente (es lo último que hago	tras Temp.	Pulso	Respiración	etc..);Mientras realizo la exploración del paciente (es lo último que hago	tras Temp.	Pulso	Respiración	etc..);Con cada valoración rutinaria del paciente.;Si	con cada valoración rutinaria del paciente.;Si;Empleando una Escala o App de evaluación del dolor;3;Siempre;Siempre;Glasgow;Expresión facial (Feline Grimace Scale);No lo dificultan;No lo dificultan;No lo dificultan;Mucho;No lo dificultan;No lo dificultan;;;;;;;Se recomienda contactar si el propietario cree que el paciente tiene dolor.;No
Entre 40 y 49 años.;Masculino;Canarias;Cirugía;No;Centro de referencia.;4-6;Soy autónomo y trabajo para diferentes centros de pequeños animales.;5;No	los gatos sienten más dolor que los perros.;Más difícil valorar en gatos.;Lo realizo en todos los pacientes	incluidas las visitas rutinarias.;Siempre;Mientras realizo la exploración del paciente (es lo primero que hago);Mientras realizo la exploración del paciente (es lo primero que hago);Con cada valoración rutinaria del paciente.;Si	a los 30-60 min para verificar la eficacia.;Si;Evaluación clínica (sin emplear escalas);;;;;;;;;;;;Sí	me gustaría empezar a usarlas;Algo;Poco;Algo;Algo;Algo;Se recomienda contactar si el propietario cree que el paciente tiene dolor.;App “Feline Grimace Scale”
Más de 49 años.;Masculino;Cataluña;Oftalmología;Acreditado AVEPA;Centro de referencia.;4-6;Soy propietario o socio de una clínica de pequeños animales.;5;Sí	o al menos muy similar.;Más difícil valorar en gatos.;Lo realizo en todos los pacientes	incluidas las visitas rutinarias.;Siempre;Mientras realizo la exploración del paciente (es lo primero que hago);Mientras realizo la exploración del paciente (es lo primero que hago);No hospitalizamos pacientes. En todos tratamos dolor post operatorio;Si	a los 30-60 min para verificar la eficacia.;No;Evaluación clínica (sin emplear escalas);;;;;;;;;;;;Sí	me gustaría empezar a usarlas;Algo;Algo;Mucho;Poco;Poco;Se programan consultas posteriores para evaluarlo nuevamente.;No
Menos de 30 años.;Masculino;Andalucía;;;Clínica equipada con quirófano.;2-3;Soy propietario o socio de una clínica de pequeños animales.;5;No lo sé.;Más difícil valorar en gatos.;Lo realizo en todos los pacientes	incluidas las visitas rutinarias.;Siempre;Mientras realizo la exploración del paciente (es lo primero que hago);Mientras realizo la exploración del paciente (es lo primero que hago);Más frecuente en las primeras horas y luego cada 4-6 h.;Si	con cada valoración rutinaria del paciente.;No;Evaluación clínica (sin emplear escalas);;;;;;;;;;;;Sí	me gustaría empezar a usarlas;Algo;;;;;Se programan consultas posteriores para evaluarlo nuevamente.;No
Entre 30 y 39 años.;Femenino;Madrid;Medicina felina;No;Hospital con servicio las 24 h.;Más de 6;Estoy empleado en una clínica de pequeños animales.;5;Sí	o al menos muy similar.;Más difícil valorar en gatos.;En todos los pacientes hospitalizados y postquirúrgicos.;Siempre;Mientras realizo la exploración del paciente (es lo primero que hago);Mientras realizo la exploración del paciente (es lo primero que hago);Más frecuente en las primeras horas y luego cada 4-6 h.;Si	a los 30-60 min para verificar la eficacia.;Si;Empleando una Escala o App de evaluación del dolor;5;Siempre;Siempre;Glasgow	Botucatu	Expresión facial (Feline Grimace Scale);Glasgow	Botucatu	Expresión facial (Feline Grimace Scale);Mucho;Poco;Mucho;Mucho;Mucho;Mucho;;;;;;;Se programan consultas posteriores para evaluarlo nuevamente.;No
Entre 30 y 39 años.;Femenino;Canarias;Rehabilitación;;Centro de referencia.;1;Soy propietario o socio de una clínica de pequeños animales.;5;Sí	o al menos muy similar.;Igual de difícil.;Lo realizo en todos los pacientes	incluidas las visitas rutinarias.;Siempre;Mientras realizo la exploración del paciente (es lo primero que hago);Mientras realizo la exploración del paciente (es lo primero que hago);Suelen acudir a la clínica una vez han sido dados de alta	por lo que esa parte la realizan en el hospital en cuestión.;Si;Si;Empleando una Escala o App de evaluación del dolor;5;Siempre;Siempre;Glasgow	Otra;Expresión facial (Feline Grimace Scale)	Otra;No lo dificultan;No lo dificultan;No lo dificultan;No lo dificultan;No lo dificultan;No lo dificultan;;;;;;;Se recomienda contactar si el propietario cree que el paciente tiene dolor.;No
Más de 49 años.;Masculino;Canarias;rehabilitacion	odontologia;Diplomado de Colegio Europeo o Americano;Clínica equipada con quirófano.;2-3;Soy propietario o socio de una clínica de pequeños animales.;5;No lo sé.;Más difícil valorar en gatos.;Cuando identifico dolor en los pacientes;Dolor leve;Mientras realizo la exploración del paciente (es lo primero que hago);A intervalos específicos según el grado de dolor del paciente;Más frecuente en las pr…	con cada valoración rutinaria del paciente.;No;Evaluación clínica (sin emplear escalas);;;;;;;;;;;;Sí	me gustaría empezar a usarlas;Algo;Poco;Algo;Algo;Poco;Se programan consultas posteriores para evaluarlo nuevamente.;No
Más de 49 años.;Femenino;Valenciana;General en pequeños animales;;Clínica equipada con quirófano.;1;Soy propietario o socio de una clínica de pequeños animales.;3;No lo sé.;Más difícil valorar en gatos.;En todos los pacientes hospitalizados y postquirúrgicos.	Cuando identifico dolor en los pacientes;Siempre;Mientras realizo la exploración del paciente (es lo primero que hago);Mientras realizo la exploración del paciente (es lo primero que hago);Cada 24 h.;Si	con cada valoración rutinaria del paciente.;Si;Evaluación clínica (sin emplear escalas);;;;;;;;;;;;No	no creo me ayuden mucho;;;No lo dificultan;;;Se programan consultas posteriores para evaluarlo nuevamente.;No
Más de 49 años.;Femenino;Extremadura;dermatologia;No;Clínica sin quirófano / Consultorio.;1;Soy propietario o socio de una clínica de pequeños animales.;4;Sí	o al menos muy similar.;Más difícil valorar en gatos.;Cuando identifico dolor en los pacientes;Siempre;Mientras realizo la exploración del paciente (es lo último que hago	tras Temp.	Pulso	Respiración	etc..);Mientras realizo la exploración del paciente (es lo primero que hago);Más frecuente en las primeras horas y luego cada 4-6 h.;Si	con cada valoración rutinaria del paciente.;Si;Evaluación clínica (sin emplear escalas);;;;;;;;;;;;Sí	me gustaría empezar a usarlas;Poco;Poco;Poco;Algo;Mucho;Se recomienda contactar si el propietario cree que el paciente tiene dolor.;No
Más de 49 años.;Femenino;Cataluña;Anestesia y Analgesia;No;Clínica equipada con quirófano.;2-3;Soy propietario o socio de una clínica de pequeños animales.;5;Sí	o al menos muy similar.;Más difícil valorar en gatos.;Cuando identifico dolor en los pacientes;Dolor leve;Mientras realizo la exploración del paciente (es lo primero que hago);Mientras realizo la exploración del paciente (es lo primero que hago);Con cada valoración rutinaria del paciente.;Si	a los 30-60 min para verificar la eficacia.;Si;Evaluación clínica (sin emplear escalas);;;;;;;;;;;;Sí	me gustaría empezar a usarlas;Poco;;;;;Se programan consultas posteriores para evaluarlo nuevamente.;No
Más de 49 años.;Femenino;Cataluña;;No;Clínica equipada con quirófano.;2-3;Soy propietario o socio de una clínica de pequeños animales.;5;Sí	o al menos muy similar.;Más difícil valorar en gatos.;Lo realizo en todos los pacientes	incluidas las visitas rutinarias.;Siempre;Mientras realizo la exploración del paciente (es lo primero que hago);Mientras realizo la exploración del paciente (es lo último que hago	tras Temp.	Pulso	Respiración	etc..);Más frecuente en las primeras horas y luego cada 4-6 h.;Si	con cada valoración rutinaria del paciente.;No;Evaluación clínica (sin emplear escalas);;;;;;;;;;;;Sí	me gustaría empezar a usarlas;Poco;Poco;Mucho;Algo;Algo;Se recomienda contactar si el propietario cree que el paciente tiene dolor.;No
Entre 40 y 49 años.;Femenino;Madrid;Medicina del Comportamiento;Acreditado AVEPA;Clínica equipada con quirófano y servicio de urgencias.;4-6;Estoy empleado en una clínica de pequeños animales.;5;Sí	o al menos muy similar.;Más difícil valorar en gatos.;Lo realizo en todos los pacientes	incluidas las visitas rutinarias.;Siempre;A intervalos específicos según el grado de dolor del paciente;A intervalos específicos según el grado de dolor del paciente;Más frecuente en las primeras horas y luego cada 4-6 h.;Si	a los 90 minutos;Si;Empleando una Escala o App de evaluación del dolor;5;Frecuentemente;Siempre;Glasgow	Colorado;Expresión facial (Feline Grimace Scale);Algo;Poco;Algo;Mucho;Mucho;Algo;;;;;;;Se programan consultas posteriores para evaluarlo nuevamente.;App “Feline Grimace Scale”	Pain Vet
Entre 30 y 39 años.;Masculino;Andalucía;Cirugía;No;Clínica equipada con quirófano y servicio de urgencias.;2-3;Estoy empleado en una clínica de pequeños animales.;5;No	los gatos sienten más dolor que los perros.;Más difícil valorar en gatos.;Lo realizo en todos los pacientes	incluidas las visitas rutinarias.;Dolor leve;Mientras realizo la exploración del paciente (es lo último que hago	tras Temp.	Pulso	Respiración	etc..);Mientras realizo la exploración del paciente (es lo último que hago	tras Temp.	Pulso	Respiración	etc..);Más frecuente en las primeras horas y luego cada 4-6 h.;Si	con cada valoración rutinaria del paciente.;No;Evaluación clínica (sin emplear escalas);;;;;;;;;;;;Sí	me gustaría empezar a usarlas;No lo dificultan;Poco;Algo;Algo;Poco;Se programan consultas posteriores para evaluarlo nuevamente.;No
Entre 30 y 39 años.;Femenino;Andalucía;Cirugía	Reproducción;No;Clínica equipada con quirófano.;1;Estoy empleado en una clínica de pequeños animales.;5;Sí	o al menos muy similar.;Más difícil valorar en gatos.;Cuando identifico dolor en los pacientes;Dolor leve;A intervalos específicos según el grado de dolor del paciente;Mientras realizo la exploración del paciente (es lo primero que hago);Solo si hay signos claros de dolor.;Si	a los 30-60 min para verificar la eficacia.;Si;Evaluación clínica (sin emplear escalas);;;;;;;;;;;;Sí	me gustaría empezar a usarlas;Mucho;Poco;Mucho;Mucho;Mucho;Se recomienda contactar si el propietario cree que el paciente tiene dolor.;No
Más de 49 años.;Masculino;Galicia;Clínica del Comportamiento;Acreditado AVEPA;Clínica equipada con quirófano y servicio de urgencias.;2-3;Actualmente no me dedico a la clínica de pequeños animales.;5;No lo sé.;Más difícil valorar en gatos.;Lo realizo en todos los pacientes	incluidas las visitas rutinarias.;Dolor moderado;Mientras realizo la exploración del paciente (es lo último que hago	tras Temp.	Pulso	Respiración	etc..);Mientras realizo la exploración del paciente (es lo primero que hago);Más frecuente en las primeras horas y luego cada 4-6 h.;Si	con cada valoración rutinaria del paciente.;No;Evaluación clínica (sin emplear escalas);;;;;;;;;;;;No lo sé.;Algo;Poco;Algo;Algo;Poco;Se programan consultas posteriores para evaluarlo nuevamente.;No
Entre 30 y 39 años.;Femenino;Cataluña;Etología o Medicina del comportamiento;Máster;Hospital con servicio las 24 h.;Más de 6;Estoy empleado en una clínica de pequeños animales.;5;Sí	o al menos muy similar.;Más difícil valorar en gatos.;En todos los pacientes hospitalizados y postquirúrgicos.	Cuando identifico dolor en los pacientes;Siempre;Mientras realizo la exploración del paciente (es lo último que hago	tras Temp.	Pulso	Respiración	etc..);Mientras realizo la exploración del paciente (es lo último que hago	tras Temp.	Pulso	Respiración	etc..);Siempre en función del caso (animsl	patología	tratamiento…) y evolución mostrafa. ;Si	a los 30-60 min para verificar la eficacia.;Si;Empleando una Escala o App de evaluación del dolor;5;Siempre;Siempre;Glasgow	Colorado;Glasgow	Expresión facial (Feline Grimace Scale);Algo;Algo;Poco;Algo;Mucho;Algo;;;;;;;Se programan consultas posteriores para evaluarlo nuevamente.;App “Feline Grimace Scale”
Menos de 30 años.;Femenino;Cataluña;Medicina Felina ;En proceso de tener el General Practitioner Certificate in Feline Practice;Clínica equipada con quirófano.;2-3;Estoy empleado en una clínica de pequeños animales.;5;Sí	o al menos muy similar.;Más difícil valorar en gatos.;Lo realizo en todos los pacientes	incluidas las visitas rutinarias.	En todos los pacientes hospitalizados y postquirúrgicos.	Cuando identifico dolor en los pacientes;Siempre;Mientras realizo la exploración del paciente (es lo último que hago	tras Temp.	Pulso	Respiración	etc..);Mientras realizo la exploración del paciente (es lo último que hago	tras Temp.	Pulso	Respiración	etc..);Más frecuente en las primeras horas y luego cada 4-6 h.;Si	a los 30-60 min para verificar la eficacia.;Si;Evaluación clínica (sin emplear escalas);;;;;;;;;;;;Sí	me gustaría empezar a usarlas;Algo;No lo dificultan;No lo dificultan;Algo;Mucho;La primera y la segunda ;App “Feline Grimace Scale”
Entre 40 y 49 años.;Femenino;Madrid;Medicina Felina;Acreditado AVEPA;Clínica equipada con quirófano.;2-3;Soy propietario o socio de una clínica de pequeños animales.;5;Sí	o al menos muy similar.;Más difícil valorar en gatos.;Lo realizo en todos los pacientes	incluidas las visitas rutinarias.;Siempre;A intervalos específicos según el grado de dolor del paciente;A intervalos específicos según el grado de dolor del paciente;Con cada valoración rutinaria del paciente.;Si	a los 30-60 min para verificar la eficacia.;Si;Evaluación clínica (sin emplear escalas);;;;;;;;;;;;Sí	me gustaría empezar a usarlas;Mucho;No lo dificultan;No lo dificultan;Mucho;Algo;Se recomienda contactar si el propietario cree que el paciente tiene dolor.;App “Feline Grimace Scale”
Más de 49 años.;Femenino;Valenciana;Anestesia y Analgesia;No;Clínica equipada con quirófano.;2-3;Soy propietario o socio de una clínica de pequeños animales.;5;Sí	o al menos muy similar.;Más difícil valorar en gatos.;Cuando identifico dolor en los pacientes;Dolor moderado;Mientras realizo la exploración del paciente (es lo último que hago	tras Temp.	Pulso	Respiración	etc..);Mientras realizo la exploración del paciente (es lo último que hago	tras Temp.	Pulso	Respiración	etc..);Cada 24 h.;No	no es necesario.;Si;Evaluación clínica (sin emplear escalas);;;;;;;;;;;;Sí	me gustaría empezar a usarlas;Algo;Algo;Algo;Mucho;Mucho;Se programan consultas posteriores para evaluarlo nuevamente.;webapp “BBraun te ayuda”	App “Feline Grimace Scale”
Más de 49 años.;Masculino;Galicia;Dermatología;No;Clínica equipada con quirófano.;2-3;Soy propietario o socio de una clínica de pequeños animales.;4;Sí	o al menos muy similar.;Más difícil valorar en gatos.;Cuando identifico dolor en los pacientes;Dolor moderado;Mientras realizo la exploración del paciente (es lo último que hago	tras Temp.	Pulso	Respiración	etc..);Mientras realizo la exploración del paciente (es lo último que hago	tras Temp.	Pulso	Respiración	etc..);Solo si hay signos claros de dolor.;No	no es necesario.;Si;Evaluación clínica (sin emplear escalas);;;;;;;;;;;;No lo sé.;Algo;Algo;Algo;Algo;Algo;Se recomienda contactar si el propietario cree que el paciente tiene dolor.;No
Más de 49 años.;Masculino;Aragón;Medina felina	Reproducción;No;Clínica equipada con quirófano.;1;Soy propietario o socio de una clínica de pequeños animales.;5;No	los gatos sienten más dolor que los perros.;Más difícil valorar en gatos.;Lo realizo en todos los pacientes	incluidas las visitas rutinarias.;Dolor leve;Mientras realizo la exploración del paciente (es lo último que hago	tras Temp.	Pulso	Respiración	etc..);A intervalos específicos según el grado de dolor del paciente;Con cada valoración rutinaria del paciente.;Si	a los 30-60 min para verificar la eficacia.;Si;Empleando una Escala o App de evaluación del dolor;4;Siempre;Siempre;Glasgow	Colorado;Botucatu	Expresión facial (Feline Grimace Scale)	Colorado;No lo dificultan;Poco;Mucho;Mucho;Mucho;No lo dificultan;;;;;;;Se recomienda contactar si el propietario cree que el paciente tiene dolor.;webapp “BBraun te ayuda”	App “Feline Grimace Scale”
Más de 49 años.;Femenino;Cataluña;Medicina interna (excepto oncología)	Ana María Jiménez Martínez;No	Ana María Jiménez Martínez;Clínica equipada con quirófano.;2-3;Soy propietario o socio de una clínica de pequeños animales.;5;Sí	o al menos muy similar.;Más difícil valorar en gatos.;Lo realizo en todos los pacientes	incluidas las visitas rutinarias.;Siempre;Mientras realizo la exploración del paciente (es lo último que hago	tras Temp.	Pulso	Respiración	etc..);Mientras realizo la exploración del paciente (es lo último que hago	tras Temp.	Pulso	Respiración	etc..);Con cada valoración rutinaria del paciente.;Si	con cada valoración rutinaria del paciente.;Si;Evaluación clínica (sin emplear escalas);;;;;;;;;;;;Sí	me gustaría empezar a usarlas;No lo dificultan;No lo dificultan;No lo dificultan;Poco;Poco;Se recomienda contactar si el propietario cree que el paciente tiene dolor.;App “Feline Grimace Scale”
Más de 49 años.;Femenino;Islas Baleares;rehabilitación;Acreditado AVEPA;Centro de referencia.;2-3;Soy propietario o socio de una clínica de pequeños animales.;5;No lo sé.;Más difícil valorar en gatos.;Lo realizo en todos los pacientes	incluidas las visitas rutinarias.;Siempre;Mientras realizo la exploración del paciente (es lo primero que hago);Mientras realizo la exploración del paciente (es lo primero que hago);Con cada valoración rutinaria del paciente.;Si	con cada valoración rutinaria del paciente.;Si;Empleando una Escala o App de evaluación del dolor;5;Frecuentemente;Siempre;Glasgow	Botucatu	Colorado;Expresión facial (Feline Grimace Scale);No lo dificultan;Poco;Algo;Algo;Mucho;Mucho;;;;;;;Se recomienda contactar si el propietario cree que el paciente tiene dolor.;App “Feline Grimace Scale”
Entre 40 y 49 años.;Femenino;Valenciana;Anestesia y Analgesia	Cirugía;No;Clínica equipada con quirófano.;4-6;Estoy empleado en una clínica de pequeños animales.;5;Sí	o al menos muy similar.;Más difícil valorar en gatos.;Lo realizo en todos los pacientes	incluidas las visitas rutinarias.;Dolor moderado;A intervalos específicos según el grado de dolor del paciente;A intervalos específicos según el grado de dolor del paciente;Más frecuente en las primeras horas y luego cada 4-6 h.;Si	con cada valoración rutinaria del paciente.;Si;Evaluación clínica (sin emplear escalas);;;;;;;;;;;;Sí	me gustaría empezar a usarlas;Algo;Poco;Algo;Algo;Algo;Se recomienda contactar si el propietario cree que el paciente tiene dolor.;No
Entre 30 y 39 años.;Femenino;Cataluña;;No;Clínica equipada con quirófano.;2-3;Soy propietario o socio de una clínica de pequeños animales.;5;Sí	o al menos muy similar.;Más difícil valorar en gatos.;Lo realizo en todos los pacientes	incluidas las visitas rutinarias.;Siempre;Mientras realizo la exploración del paciente (es lo último que hago	tras Temp.	Pulso	Respiración	etc..);Mientras realizo la exploración del paciente (es lo último que hago	tras Temp.	Pulso	Respiración	etc..);Con cada valoración rutinaria del paciente.;Si	con cada valoración rutinaria del paciente.;Si;Evaluación clínica (sin emplear escalas);;;;;;;;;;;;Sí	me gustaría empezar a usarlas;Poco;No lo dificultan;Algo;Mucho;Mucho;Se programan consultas posteriores para evaluarlo nuevamente.;
Entre 40 y 49 años.;Femenino;Madrid;;No;Clínica equipada con quirófano.;2-3;Estoy empleado en una clínica de pequeños animales.;5;Sí	o al menos muy similar.;Más difícil valorar en gatos.;Lo realizo en todos los pacientes	incluidas las visitas rutinarias.;Siempre;Mientras realizo la exploración del paciente (es lo último que hago	tras Temp.	Pulso	Respiración	etc..);Mientras realizo la exploración del paciente (es lo último que hago	tras Temp.	Pulso	Respiración	etc..);Cada 24 h.;Si	con cada valoración rutinaria del paciente.;Si;Evaluación clínica (sin emplear escalas);;;;;;;;;;;;Sí	me gustaría empezar a usarlas;Mucho;Poco;Algo;Mucho;Mucho;Se programan consultas posteriores para evaluarlo nuevamente.;No
Entre 30 y 39 años.;Femenino;Andalucía;Diagnóstico por imagen;Postgrado por Improve ibérica ;Clínica equipada con quirófano.;2-3;Estoy empleado en una clínica de pequeños animales.;5;Sí	o al menos muy similar.;Más difícil valorar en gatos.;Lo realizo en todos los pacientes	incluidas las visitas rutinarias.;Siempre;Mientras realizo la exploración del paciente (es lo último que hago	tras Temp.	Pulso	Respiración	etc..);Mientras realizo la exploración del paciente (es lo último que hago	tras Temp.	Pulso	Respiración	etc..);Más frecuente en las primeras horas y luego cada 4-6 h.;Si	a los 30-60 min para verificar la eficacia.;Si;Empleando una Escala o App de evaluación del dolor;4;Siempre;Frecuentemente;Glasgow;Expresión facial (Feline Grimace Scale);Mucho;Poco;No lo dificultan;Poco;Mucho;Mucho;;;;;;;Se programan consultas posteriores para evaluarlo nuevamente.;No
Entre 30 y 39 años.;Femenino;Cataluña;;No;Clínica equipada con quirófano.;2-3;Estoy empleado en una clínica de pequeños animales.;5;Sí	o al menos muy similar.;Más difícil valorar en gatos.;Lo realizo en todos los pacientes	incluidas las visitas rutinarias.;Siempre;Mientras realizo la exploración del paciente (es lo último que hago	tras Temp.	Pulso	Respiración	etc..);;No tengo hospitalizados;.;Si;Evaluación clínica (sin emplear escalas);;;;;;;;;;;;Sí	me gustaría empezar a usarlas;Mucho;No lo dificultan;Poco;Mucho;Algo;Se recomienda contactar si el propietario cree que el paciente tiene dolor.;No
Más de 49 años.;Femenino;Valenciana;ETOLOGIA;No	MULTIPLES CONGRESOS DE ETOLOGIA EN CERCA DE 40 AÑOS TANTO COMO BIOLOGA	COMO LOS DE VETERINARIA;Clínica equipada con quirófano.;2-3;Soy propietario o socio de una clínica de pequeños animales.;5;Sí	o al menos muy similar.;Más difícil valorar en gatos.;Cuando identifico dolor en los pacientes;Siempre;Mientras realizo la exploración del paciente (es lo primero que hago);Mientras realizo la exploración del paciente (es lo primero que hago);Con cada valoración rutinaria del paciente.;Si	con cada valoración rutinaria del paciente.;No;Evaluación clínica (sin emplear escalas);;;;;;;;;;;;No lo sé.;Algo;Algo;Algo;Algo;Algo;Se recomienda contactar si el propietario cree que el paciente tiene dolor.;No
Más de 49 años.;Femenino;Cataluña;;No;Clínica equipada con quirófano.;2-3;Soy propietario o socio de una clínica de pequeños animales.;5;Sí	o al menos muy similar.;Igual de difícil.;caundo sospecho que puede haber dolor aunque los tutores no lo hayan visto;Siempre;A intervalos específicos según el grado de dolor del paciente;A intervalos específicos según el grado de dolor del paciente;Con cada valoración rutinaria del paciente.;Si	con cada valoración rutinaria del paciente.;Si;Empleando una Escala o App de evaluación del dolor;4;Frecuentemente;Esporádicamente;Glasgow;Glasgow;Algo;Algo;Algo;Mucho;Algo;Algo;;;;;;;Se recomienda contactar si el propietario cree que el paciente tiene dolor.;App “Feline Grimace Scale”
Entre 30 y 39 años.;Femenino;Valenciana;Dermatología;GPCert ISVPS;Clínica equipada con quirófano y servicio de urgencias.;2-3;Estoy empleado en una clínica de pequeños animales.;5;Sí	o al menos muy similar.;Igual de difícil.;Cuando identifico dolor en los pacientes;Dolor leve;Mientras realizo la exploración del paciente (es lo último que hago	tras Temp.	Pulso	Respiración	etc..);Mientras realizo la exploración del paciente (es lo último que hago	tras Temp.	Pulso	Respiración	etc..);Solo si hay signos claros de dolor.;Si	con cada valoración rutinaria del paciente.;No;Evaluación clínica (sin emplear escalas);;;;;;;;;;;;Sí	me gustaría empezar a usarlas;Poco;Poco;Mucho;Mucho;Mucho;Se recomienda contactar si el propietario cree que el paciente tiene dolor.;No
Entre 40 y 49 años.;Femenino;Cataluña;Veterinario generalista;No;Clínica equipada con quirófano.;2-3;Soy propietario o socio de una clínica de pequeños animales.;4;Sí	o al menos muy similar.;Más difícil valorar en gatos.;Cuando identifico dolor en los pacientes;Dolor leve;Mientras realizo la exploración del paciente (es lo último que hago	tras Temp.	Pulso	Respiración	etc..);Mientras realizo la exploración del paciente (es lo último que hago	tras Temp.	Pulso	Respiración	etc..);Más frecuente en las primeras horas y luego cada 4-6 h.;Si	a los 30-60 min para verificar la eficacia.;Si;Evaluación clínica (sin emplear escalas);;;;;;;;;;;;Sí	me gustaría empezar a usarlas;Algo;No lo dificultan;Poco;Algo;Algo;Se programan consultas posteriores para evaluarlo nuevamente.;App “Feline Grimace Scale”
Entre 30 y 39 años.;Masculino;Andalucía;no;No;Clínica equipada con quirófano.;2-3;Soy propietario o socio de una clínica de pequeños animales.;5;Sí	o al menos muy similar.;Más difícil valorar en gatos.;Lo realizo en todos los pacientes	incluidas las visitas rutinarias.;Siempre;Mientras realizo la exploración del paciente (es lo último que hago	tras Temp.	Pulso	Respiración	etc..);Mientras realizo la exploración del paciente (es lo último que hago	tras Temp.	Pulso	Respiración	etc..);Solo si hay signos claros de dolor.;Si	con cada valoración rutinaria del paciente.;No;Evaluación clínica (sin emplear escalas);;;;;;;;;;;;Sí	me gustaría empezar a usarlas;Mucho;Poco;No lo dificultan;Mucho;No lo dificultan;Se programan consultas posteriores para evaluarlo nuevamente.;No
Entre 30 y 39 años.;Femenino;Madrid;Exóticos;No;Clínica equipada con quirófano y servicio de urgencias.;1;Soy propietario o socio de una clínica de pequeños animales.;5;Sí	o al menos muy similar.;Más difícil valorar en gatos.;Lo realizo en todos los pacientes	incluidas las visitas rutinarias.;Siempre;A intervalos específicos según el grado de dolor del paciente;A intervalos específicos según el grado de dolor del paciente;No es necesario	todos los pacientes reciben analgesia postoperatoria.;Si	a los 30-60 min para verificar la eficacia.;Si;Evaluación clínica (sin emplear escalas);;;;;;;;;;;;No lo sé.;Mucho;No lo dificultan;No lo dificultan;Mucho;Mucho;se hace seguimiento telefónico;No
Más de 49 años.;Masculino;Madrid;Medicina interna (excepto oncología);No;Clínica sin quirófano / Consultorio.;1;Soy propietario o socio de una clínica de pequeños animales.;4;No	los gatos sienten más dolor que los perros.;Más difícil valorar en gatos.;Lo realizo en todos los pacientes	incluidas las visitas rutinarias.;Siempre;Mientras realizo la exploración del paciente (es lo primero que hago);Mientras realizo la exploración del paciente (es lo primero que hago);Con cada valoración rutinaria del paciente.;Si	con cada valoración rutinaria del paciente.;Si;Evaluación clínica (sin emplear escalas);;;;;;;;;;;;Sí	me gustaría empezar a usarlas;No lo dificultan;Algo;Algo;Poco;Poco;Se recomienda contactar si el propietario cree que el paciente tiene dolor.;No
Entre 40 y 49 años.;Femenino;Canarias;Etología clinica;Gpcert(anbeh)Improve;Centro de referencia.;1;Soy autónomo y trabajo para diferentes centros de pequeños animales.;5;No	los gatos sienten más dolor que los perros.;Más difícil valorar en gatos.;Lo realizo en todos los pacientes	incluidas las visitas rutinarias.;Siempre;A intervalos específicos según el grado de dolor del paciente;A intervalos específicos según el grado de dolor del paciente;Con cada valoración rutinaria del paciente.;Si	con cada valoración rutinaria del paciente.;Si;Evaluación clínica (sin emplear escalas);;;;;;;;;;;;Sí	me gustaría empezar a usarlas;Poco;Mucho;Mucho;Poco;No lo dificultan;Se programan consultas posteriores para evaluarlo nuevamente.;No
Entre 40 y 49 años.;Femenino;Madrid;;;Clínica equipada con quirófano.;4-6;Estoy empleado en una clínica de pequeños animales.;5;Sí	o al menos muy similar.;Más difícil valorar en gatos.;Lo realizo en todos los pacientes	incluidas las visitas rutinarias.;Dolor moderado;Mientras realizo la exploración del paciente (es lo último que hago	tras Temp.	Pulso	Respiración	etc..);Mientras realizo la exploración del paciente (es lo último que hago	tras Temp.	Pulso	Respiración	etc..);Con cada valoración rutinaria del paciente.;Si	con cada valoración rutinaria del paciente.;Si;Evaluación clínica (sin emplear escalas);;;;;;;;;;;;Sí	me gustaría empezar a usarlas;Algo;No lo dificultan;Algo;Mucho;Algo;Se recomienda contactar si el propietario cree que el paciente tiene dolor.;App “Feline Grimace Scale”
Más de 49 años.;Masculino;Cataluña;;No;Clínica sin quirófano / Consultorio.;1;Soy propietario o socio de una clínica de pequeños animales.;5;Sí	o al menos muy similar.;Más difícil valorar en gatos.;Cuando identifico dolor en los pacientes;Dolor leve;A intervalos específicos según el grado de dolor del paciente;A intervalos específicos según el grado de dolor del paciente;Solo si hay signos claros de dolor.;Si	con cada valoración rutinaria del paciente.;Si;Evaluación clínica (sin emplear escalas);;;;;;;;;;;;Sí	me gustaría empezar a usarlas;Algo;No lo dificultan;Mucho;Algo;Poco;Se recomienda contactar si el propietario cree que el paciente tiene dolor.;No
Entre 30 y 39 años.;Femenino;Castilla y León;Oncología;No;Clínica equipada con quirófano y servicio de urgencias.;2-3;Estoy empleado en una clínica de pequeños animales.;5;No	los perros sienten más dolor que los gatos.;Más difícil valorar en gatos.;Lo realizo en todos los pacientes	incluidas las visitas rutinarias.;Siempre;Mientras realizo la exploración del paciente (es lo primero que hago);Mientras realizo la exploración del paciente (es lo primero que hago);Más frecuente en las primeras horas y luego cada 4-6 h.;Si	a los 30-60 min para verificar la eficacia.;Si;Evaluación clínica (sin emplear escalas);;;;;;;;;;;;Sí	me gustaría empezar a usarlas;Poco;No lo dificultan;Algo;Algo;Algo;Se programan consultas posteriores para evaluarlo nuevamente.;No
Entre 30 y 39 años.;Femenino;Principado de Asturias;etología;Máster;Clínica equipada con quirófano y servicio de urgencias.;4-6;Estoy empleado en una clínica de pequeños animales.;5;Sí	o al menos muy similar.;Más difícil valorar en gatos.;En todos los pacientes hospitalizados y postquirúrgicos.;Siempre;Mientras realizo la exploración del paciente (es lo primero que hago);A intervalos específicos según el grado de dolor del paciente;Cada 4-6 h.;Si	con cada valoración rutinaria del paciente.;Si;Evaluación clínica (sin emplear escalas);;;;;;;;;;;;Sí	me gustaría empezar a usarlas;Algo;Algo;Poco;;Poco;Se recomienda contactar si el propietario cree que el paciente tiene dolor.;App “Feline Grimace Scale”
Entre 30 y 39 años.;Femenino;Valenciana;Oftalmología ;No;Centro de referencia.;2-3;Estoy empleado en una clínica de pequeños animales.;5;Sí	o al menos muy similar.;Más difícil valorar en gatos.;Cuando identifico dolor en los pacientes;Siempre;Mientras realizo la exploración del paciente (es lo último que hago	tras Temp.	Pulso	Respiración	etc..);Mientras realizo la exploración del paciente (es lo último que hago	tras Temp.	Pulso	Respiración	etc..);Cada 4-6 h.;Si	con cada valoración rutinaria del paciente.;Si;Empleando una Escala o App de evaluación del dolor;5;Frecuentemente;Frecuentemente;Glasgow;Expresión facial (Feline Grimace Scale);No lo dificultan;No lo dificultan;Poco;Poco;No lo dificultan;Algo;;;;;;;Se recomienda contactar si el propietario cree que el paciente tiene dolor.;No
Entre 30 y 39 años.;Femenino;Andalucía;Medicina interna (excepto oncología)	Oncología;Improve;Clínica equipada con quirófano y servicio de urgencias.;4-6;Estoy empleado en una clínica de pequeños animales.;5;No lo sé.;Más difícil valorar en gatos.;En todos los pacientes hospitalizados y postquirúrgicos.	Cuando identifico dolor en los pacientes;Dolor leve;Mientras realizo la exploración del paciente (es lo último que hago	tras Temp.	Pulso	Respiración	etc..);Mientras realizo la exploración del paciente (es lo último que hago	tras Temp.	Pulso	Respiración	etc..);Con cada valoración rutinaria del paciente.;Si	con cada valoración rutinaria del paciente.;Si;Evaluación clínica (sin emplear escalas);;;;;;;;;;;;Sí	me gustaría empezar a usarlas;Mucho;Poco;Algo;Mucho;No lo dificultan;Se recomienda contactar si el propietario cree que el paciente tiene dolor.;webapp “BBraun te ayuda”
Menos de 30 años.;Femenino;Galicia;Anestesia y Analgesia	Cirugía;IMPROVE	POSGRADO UEM;Hospital con servicio las 24 h.;Más de 6;Estoy empleado en una clínica de pequeños animales.;5;Sí	o al menos muy similar.;Más difícil valorar en gatos.;En todos los pacientes hospitalizados y postquirúrgicos.	Cuando identifico dolor en los pacientes;Siempre;Mientras realizo la exploración del paciente (es lo último que hago	tras Temp.	Pulso	Respiración	etc..);Mientras realizo la exploración del paciente (es lo último que hago	tras Temp.	Pulso	Respiración	etc..);Más frecuente en las primeras horas y luego cada 4-6 h.;Si	a los 30-60 min para verificar la eficacia.;Si;Evaluación clínica (sin emplear escalas);;;;;;;;;;;;Sí	me gustaría empezar a usarlas;Mucho;No lo dificultan;Algo;Algo;Poco;Se programan consultas posteriores para evaluarlo nuevamente.;App “Feline Grimace Scale”
Entre 30 y 39 años.;Femenino;Islas Baleares;Exóticos;No;Clínica equipada con quirófano.;2-3;Estoy empleado en una clínica de pequeños animales.;4;No	los perros sienten más dolor que los gatos.;Más difícil valorar en gatos.;Cuando identifico dolor en los pacientes;Dolor moderado;Mientras realizo la exploración del paciente (es lo último que hago	tras Temp.	Pulso	Respiración	etc..);Mientras realizo la exploración del paciente (es lo último que hago	tras Temp.	Pulso	Respiración	etc..);Más frecuente en las primeras horas y luego cada 4-6 h.;Si	con cada valoración rutinaria del paciente.;Si;Evaluación clínica (sin emplear escalas);;;;;;;;;;;;Sí	me gustaría empezar a usarlas;Algo;No lo dificultan;Algo;Mucho;Algo;Se recomienda contactar si el propietario cree que el paciente tiene dolor.;No
Entre 30 y 39 años.;Femenino;Valenciana;Etología pequeños animales ;No;Clínica equipada con quirófano y servicio de urgencias.;4-6;Estoy empleado en una clínica de pequeños animales.;5;No	los perros sienten más dolor que los gatos.;Más difícil valorar en gatos.;En todos los pacientes hospitalizados y postquirúrgicos.	Cuando identifico dolor en los pacientes;Dolor leve;A intervalos específicos según el grado de dolor del paciente;A intervalos específicos según el grado de dolor del paciente;Con cada valoración rutinaria del paciente.;Si	con cada valoración rutinaria del paciente.;Si;Evaluación clínica (sin emplear escalas);;;;;;;;;;;;No	no creo me ayuden mucho;Mucho;No lo dificultan;No lo dificultan;Mucho;Algo;Se programan consultas posteriores para evaluarlo nuevamente.;No
Más de 49 años.;Femenino;Andalucía;no estoy especializada en ninguna;No	Eduvigis Ortiz Garcia;Clínica sin quirófano / Consultorio.;1;Soy propietario o socio de una clínica de pequeños animales.;3;No	los perros sienten más dolor que los gatos.;Más difícil valorar en gatos.;Cuando identifico dolor en los pacientes;Dolor leve;Mientras realizo la exploración del paciente (es lo último que hago	tras Temp.	Pulso	Respiración	etc..);A intervalos específicos según el grado de dolor del paciente;Con cada valoración rutinaria del paciente.;Si	con cada valoración rutinaria del paciente.;Si;Evaluación clínica (sin emplear escalas);;;;;;;;;;;;No lo sé.;Algo;No lo dificultan;Algo;Algo;Algo;Se recomienda contactar si el propietario cree que el paciente tiene dolor.;No
Entre 40 y 49 años.;Femenino;Extremadura;Medicina interna (excepto oncología);No;Clínica equipada con quirófano y servicio de urgencias.;4-6;Estoy empleado en una clínica de pequeños animales.;5;Sí	o al menos muy similar.;Más difícil valorar en gatos.;Lo realizo en todos los pacientes	incluidas las visitas rutinarias.	En todos los pacientes hospitalizados y postquirúrgicos.;Dolor leve;A intervalos específicos según el grado de dolor del paciente;A intervalos específicos según el grado de dolor del paciente;Más frecuente en las primeras horas y luego cada 4-6 h.;Si	a los 30-60 min para verificar la eficacia.;Si;Evaluación clínica (sin emplear escalas);;;;;;;;;;;;Sí	me gustaría empezar a usarlas;Algo;Poco;Mucho;Poco;Mucho;Se programan consultas posteriores para evaluarlo nuevamente.;No
Entre 40 y 49 años.;Masculino;Castilla y León;Traumatología ;No	Diploma UCM;Clínica equipada con quirófano y servicio de urgencias.;2-3;Soy propietario o socio de una clínica de pequeños animales.;5;Sí	o al menos muy similar.;Igual de difícil.;Cuando identifico dolor en los pacientes;Siempre;A intervalos específicos según el grado de dolor del paciente;A intervalos específicos según el grado de dolor del paciente;Con cada valoración rutinaria del paciente.;Si	con cada valoración rutinaria del paciente.;Si;Evaluación clínica (sin emplear escalas);;;;;;;;;;;;Sí	me gustaría empezar a usarlas;Algo;No lo dificultan;Poco;Algo;Mucho;Siempre llamada telefónica ;No
Entre 40 y 49 años.;Femenino;Valenciana;Anestesia y Analgesia	Medicina interna (excepto oncología);No;Clínica equipada con quirófano.;2-3;Soy propietario o socio de una clínica de pequeños animales.;5;Sí	o al menos muy similar.;Más difícil valorar en gatos.;Lo realizo en todos los pacientes	incluidas las visitas rutinarias.	Cuando identifico dolor en los pacientes;Siempre;A intervalos específicos según el grado de dolor del paciente;Mientras realizo la exploración del paciente (es lo último que hago	tras Temp.	Pulso	Respiración	etc..);Más frecuente en las primeras horas y luego cada 4-6 h.;Si	a los 30-60 min para verificar la eficacia.;Si;Evaluación clínica (sin emplear escalas);;;;;;;;;;;;Sí	me gustaría empezar a usarlas;Mucho;No lo dificultan;Algo;Algo;Poco;Se programan consultas posteriores para evaluarlo nuevamente.;No
Entre 40 y 49 años.;Femenino;Cataluña;Cirugía	Medicina interna (excepto oncología)	NAC;No;Clínica equipada con quirófano.;2-3;Estoy empleado en una clínica de pequeños animales.;5;Sí	o al menos muy similar.;Más difícil valorar en gatos.;Cuando identifico dolor en los pacientes;Dolor leve;Mientras realizo la exploración del paciente (es lo último que hago	tras Temp.	Pulso	Respiración	etc..);Mientras realizo la exploración del paciente (es lo último que hago	tras Temp.	Pulso	Respiración	etc..);Con cada valoración rutinaria del paciente.;Si	a los 30-60 min para verificar la eficacia.;Si;Evaluación clínica (sin emplear escalas);;;;;;;;;;;;Sí	me gustaría empezar a usarlas;Poco;No lo dificultan;Algo;Mucho;Mucho;Se programan consultas posteriores para evaluarlo nuevamente.;webapp “BBraun te ayuda”	App “Feline Grimace Scale”
Entre 30 y 39 años.;Masculino;Valenciana;No considero estar especializado.;No;Clínica equipada con quirófano.;2-3;Soy autónomo y trabajo para diferentes centros de pequeños animales.;5;Sí	o al menos muy similar.;Más difícil valorar en gatos.;Cuando identifico dolor en los pacientes;Dolor moderado;Mientras realizo la exploración del paciente (es lo último que hago	tras Temp.	Pulso	Respiración	etc..);Mientras realizo la exploración del paciente (es lo último que hago	tras Temp.	Pulso	Respiración	etc..);Solo si hay signos claros de dolor.;No	pero no porque no lo considere necesario	sino porque no se me había ocurrido.;Si;Evaluación clínica (sin emplear escalas);;;;;;;;;;;;Sí	me gustaría empezar a usarlas;Mucho;Poco;Mucho;Mucho;Algo;No se plantea o no es necesario.;No
Más de 49 años.;Femenino;;dermatología;No	;Clínica equipada con quirófano.;2-3;Soy propietario o socio de una clínica de pequeños animales.;5;Sí	o al menos muy similar.;Igual de difícil.;Cuando identifico dolor en los pacientes;Siempre;A intervalos específicos según el grado de dolor del paciente;A intervalos específicos según el grado de dolor del paciente;;Si	con cada valoración rutinaria del paciente.;No;Evaluación clínica (sin emplear escalas);;;;;;;;;;;;Sí	me gustaría empezar a usarlas;No lo dificultan;No lo dificultan;Algo;No lo dificultan;Algo;Se programan consultas posteriores para evaluarlo nuevamente.;No
Más de 49 años.;Masculino;Cataluña;Anestesia y Analgesia	Cirugía	Medicina interna (excepto oncología);No;Clínica equipada con quirófano.;1;Soy autónomo y trabajo para diferentes centros de pequeños animales.;5;Sí	o al menos muy similar.;Más difícil valorar en gatos.;Cuando identifico dolor en los pacientes;Siempre;Mientras realizo la exploración del paciente (es lo último que hago	tras Temp.	Pulso	Respiración	etc..);A intervalos específicos según el grado de dolor del paciente;Más frecuente en las primeras horas y luego cada 4-6 h.;Si	a los 30-60 min para verificar la eficacia.;Si;Evaluación clínica (sin emplear escalas);;;;;;;;;;;;Sí	me gustaría empezar a usarlas;Algo;Poco;Algo;Algo;Algo;Se recomienda contactar si el propietario cree que el paciente tiene dolor.;App “Feline Grimace Scale”
Entre 40 y 49 años.;Masculino;Madrid;Cirugía	Medicina interna (excepto oncología);No;Clínica equipada con quirófano.;2-3;Estoy empleado en una clínica de pequeños animales.;5;No	los gatos sienten más dolor que los perros.;Más difícil valorar en gatos.;Lo realizo en todos los pacientes	incluidas las visitas rutinarias.;Siempre;Mientras realizo la exploración del paciente (es lo último que hago	tras Temp.	Pulso	Respiración	etc..);Mientras realizo la exploración del paciente (es lo último que hago	tras Temp.	Pulso	Respiración	etc..);No es necesario	todos los pacientes reciben analgesia postoperatoria.;Si	con cada valoración rutinaria del paciente.;No;Evaluación clínica (sin emplear escalas);;;;;;;;;;;;Sí	me gustaría empezar a usarlas;Algo;Poco;Mucho;No lo dificultan;Poco;Se recomienda contactar si el propietario cree que el paciente tiene dolor.;No
;;;;;;;;;;;;;;;;;;;;;;;;;;;;;;;;;;;;;
Entre 30 y 39 años.;Femenino;Cataluña;Medicina interna (excepto oncología)	dermatolohia;Master;Clínica equipada con quirófano.;2-3;Soy propietario o socio de una clínica de pequeños animales.;5;Sí	o al menos muy similar.;Más difícil valorar en gatos.;Lo realizo en todos los pacientes	incluidas las visitas rutinarias.;Siempre;Mientras realizo la exploración del paciente (es lo último que hago	tras Temp.	Pulso	Respiración	etc..);Mientras realizo la exploración del paciente (es lo último que hago	tras Temp.	Pulso	Respiración	etc..);no tengo pacientes hospitalizados 24h	en los de día por cirugía ambulatoria	cada hora hasta que reciben el alta;Si	a los 30-60 min para verificar la eficacia.;Si;Empleando una Escala o App de evaluación del dolor;5;Siempre;Siempre;Glasgow	Colorado	Otra;Expresión facial (Feline Grimace Scale);Poco;No lo dificultan;Algo;Algo;Mucho;Mucho;;;;;;;Se programan consultas posteriores para evaluarlo nuevamente.;App “Feline Grimace Scale”
Entre 40 y 49 años.;Femenino;Andalucía;Medicina interna (excepto oncología);No;Clínica sin quirófano / Consultorio.;1;Soy propietario o socio de una clínica de pequeños animales.;5;No	los perros sienten más dolor que los gatos.;Más difícil valorar en gatos.;Cuando identifico dolor en los pacientes;Dolor moderado;Mientras realizo la exploración del paciente (es lo último que hago	tras Temp.	Pulso	Respiración	etc..);Mientras realizo la exploración del paciente (es lo último que hago	tras Temp.	Pulso	Respiración	etc..);Más frecuente en las primeras horas y luego cada 4-6 h.;Si	a los 30-60 min para verificar la eficacia.;No;Evaluación clínica (sin emplear escalas);;;;;;;;;;;;Sí	me gustaría empezar a usarlas;No lo dificultan;No lo dificultan;No lo dificultan;No lo dificultan;No lo dificultan;Se programan consultas posteriores para evaluarlo nuevamente.;No
Entre 40 y 49 años.;Femenino;Castilla-La Mancha;;No;Clínica sin quirófano / Consultorio.;1;Soy propietario o socio de una clínica de pequeños animales.;5;Sí	o al menos muy similar.;Más difícil valorar en gatos.;Lo realizo en todos los pacientes	incluidas las visitas rutinarias.;Siempre;A intervalos específicos según el grado de dolor del paciente;A intervalos específicos según el grado de dolor del paciente;Con cada valoración rutinaria del paciente.;Si	a los 30-60 min para verificar la eficacia.;Si;Evaluación clínica (sin emplear escalas);;;;;;;;;;;;No lo sé.;Algo;No lo dificultan;Algo;Algo;No lo dificultan;Se programan consultas posteriores para evaluarlo nuevamente.;No
Más de 49 años.;Masculino;Islas Baleares;;No;Clínica equipada con quirófano.;2-3;Soy propietario o socio de una clínica de pequeños animales.;5;No	los perros sienten más dolor que los gatos.;Más difícil valorar en gatos.;En todos los pacientes hospitalizados y postquirúrgicos.	Cuando identifico dolor en los pacientes;Dolor leve;Mientras realizo la exploración del paciente (es lo último que hago	tras Temp.	Pulso	Respiración	etc..);Mientras realizo la exploración del paciente (es lo primero que hago);Con cada valoración rutinaria del paciente.;Si	con cada valoración rutinaria del paciente.;Si;Evaluación clínica (sin emplear escalas);;;;;;;;;;;;Sí	me gustaría empezar a usarlas;Mucho;Mucho;Mucho;Mucho;Mucho;Se programan consultas posteriores para evaluarlo nuevamente.;No
Entre 40 y 49 años.;Masculino;Andalucía;ninguna especialidad;ISFM clínica amable;Clínica equipada con quirófano y servicio de urgencias.;1;Soy propietario o socio de una clínica de pequeños animales.;5;No	los gatos sienten más dolor que los perros.;Más difícil valorar en gatos.;Lo realizo en todos los pacientes	incluidas las visitas rutinarias.;Siempre;Mientras realizo la exploración del paciente (es lo primero que hago);Mientras realizo la exploración del paciente (es lo primero que hago);Más frecuente en las primeras horas y luego cada 4-6 h.;Si	con cada valoración rutinaria del paciente.;No;Evaluación clínica (sin emplear escalas);;;;;;;;;;;;Sí	me gustaría empezar a usarlas;Poco;Poco;Mucho;Algo;Algo;Se programan consultas posteriores para evaluarlo nuevamente.;No
Entre 40 y 49 años.;Masculino;Madrid;Anestesia y Analgesia;Acreditado AVEPA	Residencia Colegio Europeo;Centro de referencia.;Más de 6;Soy autónomo y trabajo para diferentes centros de pequeños animales.;5;Sí	o al menos muy similar.;No lo sé.;Cuando identifico dolor en los pacientes;Dolor moderado;A intervalos específicos según el grado de dolor del paciente;A intervalos específicos según el grado de dolor del paciente;Más frecuente en las primeras horas y luego cada 4-6 h.;Si	a los 30-60 min para verificar la eficacia.;Si;Empleando una Escala o App de evaluación del dolor;5;Frecuentemente;Frecuentemente;Glasgow;Glasgow	Expresión facial (Feline Grimace Scale);Algo;No lo dificultan;Poco;Poco;Poco;No lo dificultan;;;;;;;Se recomienda contactar si el propietario cree que el paciente tiene dolor.;App “Feline Grimace Scale”
Más de 49 años.;Femenino;Andalucía;Cirugía;posgrado universitario;Clínica equipada con quirófano y servicio de urgencias.;4-6;Soy propietario o socio de una clínica de pequeños animales.;4;Sí	o al menos muy similar.;Más difícil valorar en gatos.;Cuando identifico dolor en los pacientes;Dolor moderado;Mientras realizo la exploración del paciente (es lo último que hago	tras Temp.	Pulso	Respiración	etc..);Mientras realizo la exploración del paciente (es lo último que hago	tras Temp.	Pulso	Respiración	etc..);Más frecuente en las primeras horas y luego cada 4-6 h.;Si	a los 30-60 min para verificar la eficacia.;Si;Evaluación clínica (sin emplear escalas);;;;;;;;;;;;Sí	me gustaría empezar a usarlas;No lo dificultan;No lo dificultan;Algo;Algo;No lo dificultan;Se programan consultas posteriores para evaluarlo nuevamente.;No
Más de 49 años.;Femenino;Madrid;Medicina interna (excepto oncología);No;Clínica equipada con quirófano.;1;Soy propietario o socio de una clínica de pequeños animales.;4;Sí	o al menos muy similar.;Más difícil valorar en gatos.;Cuando identifico dolor en los pacientes;Dolor leve;Mientras realizo la exploración del paciente (es lo último que hago	tras Temp.	Pulso	Respiración	etc..);Mientras realizo la exploración del paciente (es lo último que hago	tras Temp.	Pulso	Respiración	etc..);Cada 24 h.;Si	con cada valoración rutinaria del paciente.;Si;Evaluación clínica (sin emplear escalas);;;;;;;;;;;;Sí	me gustaría empezar a usarlas;Poco;Algo;Algo;Algo;Algo;Se programan consultas posteriores para evaluarlo nuevamente.;App “Feline Grimace Scale”
Entre 30 y 39 años.;Femenino;Andalucía;Cirugía;Master Improve y otros ;Hospital con servicio las 24 h.;Más de 6;Soy propietario o socio de una clínica de pequeños animales.;5;No	los perros sienten más dolor que los gatos.;Más difícil valorar en gatos.;Lo realizo en todos los pacientes	incluidas las visitas rutinarias.;Siempre;Mientras realizo la exploración del paciente (es lo primero que hago);Mientras realizo la exploración del paciente (es lo primero que hago);Más frecuente en las primeras horas y luego cada 4-6 h.;Si	con cada valoración rutinaria del paciente.;Si;Evaluación clínica (sin emplear escalas);;;;;;;;;;;;;Poco;Poco;Poco;Algo;Algo;Se programan consultas posteriores para evaluarlo nuevamente.;No
Más de 49 años.;Masculino;Andalucía;Anestesia y Analgesia	Cirugía	Medicina interna (excepto oncología)	Urgencias y cuidados intensivos;No;Clínica equipada con quirófano y servicio de urgencias.;4-6;Soy propietario o socio de una clínica de pequeños animales.;5;Sí	o al menos muy similar.;Más difícil valorar en gatos.;En todos los pacientes hospitalizados y postquirúrgicos.	Cuando identifico dolor en los pacientes;Siempre;Mientras realizo la exploración del paciente (es lo primero que hago);Mientras realizo la exploración del paciente (es lo primero que hago);Con cada valoración rutinaria del paciente.;Si	a los 30-60 min para verificar la eficacia.;Si;Evaluación clínica (sin emplear escalas);;;;;;;;;;;;Sí	me gustaría empezar a usarlas;Mucho;No lo dificultan;Algo;Algo;Algo;Se programan consultas posteriores para evaluarlo nuevamente.;App “Feline Grimace Scale”	Varias escalas de algunas universidades (extranjeras)
Entre 40 y 49 años.;Femenino;Navarra;;No;Clínica equipada con quirófano.;1;Estoy empleado en una clínica de pequeños animales.;5;Sí	o al menos muy similar.;Igual de difícil.;En todos los pacientes hospitalizados y postquirúrgicos.;Dolor leve;Mientras realizo la exploración del paciente (es lo primero que hago);Mientras realizo la exploración del paciente (es lo primero que hago);Más frecuente en las primeras horas y luego cada 4-6 h.;Si	a los 30-60 min para verificar la eficacia.;Si;Empleando una Escala o App de evaluación del dolor;5;Siempre;Siempre;Colorado;Expresión facial (Feline Grimace Scale);Algo;No lo dificultan;Mucho;Algo;Poco;Poco;;;;;;;Se programan consultas posteriores para evaluarlo nuevamente.;webapp “BBraun te ayuda”
Entre 30 y 39 años.;Masculino;Valenciana;Anestesia y Analgesia;Acreditado AVEPA;Centro de referencia.;4-6;Estoy empleado en una clínica de pequeños animales.;5;Sí	o al menos muy similar.;Más difícil valorar en gatos.;Cuando identifico dolor en los pacientes;Dolor moderado;Mientras realizo la exploración del paciente (es lo último que hago	tras Temp.	Pulso	Respiración	etc..);A intervalos específicos según el grado de dolor del paciente;Más frecuente en las primeras horas y luego cada 4-6 h.;Si	con cada valoración rutinaria del paciente.;Si;Empleando una Escala o App de evaluación del dolor;5;Frecuentemente;Frecuentemente;Glasgow;Glasgow	Expresión facial (Feline Grimace Scale);Algo;Poco;Mucho;Algo;Algo;Mucho;;;;;;;Se recomienda contactar si el propietario cree que el paciente tiene dolor.;App “Feline Grimace Scale”
Entre 40 y 49 años.;Masculino;Andalucía;Anestesia y Analgesia	Cirugía	medicina felina;postgrados de la UAB y UCH;Clínica equipada con quirófano.;1;Soy propietario o socio de una clínica de pequeños animales.;3;No	los gatos sienten más dolor que los perros.;Más difícil valorar en gatos.;Cuando identifico dolor en los pacientes;Siempre;Mientras realizo la exploración del paciente (es lo primero que hago);Mientras realizo la exploración del paciente (es lo primero que hago);Más frecuente en las primeras horas y luego cada 4-6 h.;Si	a los 30-60 min para verificar la eficacia.;No;Evaluación clínica (sin emplear escalas);;;;;;;;;;;;Sí	me gustaría empezar a usarlas;Poco;Poco;Poco;No lo dificultan;No lo dificultan;Se recomienda contactar si el propietario cree que el paciente tiene dolor.;No
Entre 30 y 39 años.;Femenino;Madrid;;No;Clínica equipada con quirófano.;2-3;Estoy empleado en una clínica de pequeños animales.;5;No lo sé.;Más difícil valorar en gatos.;Lo realizo en todos los pacientes	incluidas las visitas rutinarias.;Siempre;Mientras realizo la exploración del paciente (es lo último que hago	tras Temp.	Pulso	Respiración	etc..);Mientras realizo la exploración del paciente (es lo último que hago	tras Temp.	Pulso	Respiración	etc..);Con cada valoración rutinaria del paciente.;Si	con cada valoración rutinaria del paciente.;Si;Evaluación clínica (sin emplear escalas);;;;;;;;;;;;Sí	me gustaría empezar a usarlas;Poco;No lo dificultan;Poco;Algo;Poco;Se programan consultas posteriores para evaluarlo nuevamente.;No
Entre 40 y 49 años.;Femenino;Castilla y León;;No;Clínica equipada con quirófano.;2-3;Soy propietario o socio de una clínica de pequeños animales.;4;Sí	o al menos muy similar.;Más difícil valorar en gatos.;Cuando identifico dolor en los pacientes;Dolor moderado;Mientras realizo la exploración del paciente (es lo último que hago	tras Temp.	Pulso	Respiración	etc..);Mientras realizo la exploración del paciente (es lo último que hago	tras Temp.	Pulso	Respiración	etc..);Más frecuente en las primeras horas y luego cada 4-6 h.;Si	a los 30-60 min para verificar la eficacia.;No;Evaluación clínica (sin emplear escalas);;;;;;;;;;;;Sí	me gustaría empezar a usarlas;Algo;No lo dificultan;Mucho;Algo;Poco;Se programan consultas posteriores para evaluarlo nuevamente.;No
Entre 30 y 39 años.;Femenino;Castilla-La Mancha;Exóticos ;No;Clínica equipada con quirófano.;Más de 6;Estoy empleado en una clínica de pequeños animales.;5;Sí	o al menos muy similar.;Más difícil valorar en gatos.;Lo realizo en todos los pacientes	incluidas las visitas rutinarias.;Siempre;Mientras realizo la exploración del paciente (es lo último que hago	tras Temp.	Pulso	Respiración	etc..);Mientras realizo la exploración del paciente (es lo último que hago	tras Temp.	Pulso	Respiración	etc..);Con cada valoración rutinaria del paciente.;Si	a los 30-60 min para verificar la eficacia.;Si;Empleando una Escala o App de evaluación del dolor;5;Siempre;Siempre;Glasgow;Expresión facial (Feline Grimace Scale);No lo dificultan;No lo dificultan;Algo;Algo;Algo;Algo;;;;;;;Se programan consultas posteriores para evaluarlo nuevamente.;App “Feline Grimace Scale”
Entre 40 y 49 años.;Femenino;Madrid;Medicina interna (excepto oncología)	Oncología;GPCert Oncology;Clínica equipada con quirófano.;1;Soy propietario o socio de una clínica de pequeños animales.;5;Sí	o al menos muy similar.;Más difícil valorar en gatos.;En todos los pacientes hospitalizados y postquirúrgicos.	Cuando identifico dolor en los pacientes;Dolor leve;A intervalos específicos según el grado de dolor del paciente;A intervalos específicos según el grado de dolor del paciente;Más frecuente en las primeras horas y luego cada 4-6 h.;Si	a los 30-60 min para verificar la eficacia.;Si;Evaluación clínica (sin emplear escalas);;;;;;;;;;;;Sí	me gustaría empezar a usarlas;No lo dificultan;;;No lo dificultan;;Se recomienda contactar si el propietario cree que el paciente tiene dolor.;No
Entre 40 y 49 años.;;Cataluña;Cirugía	Medicina interna (excepto oncología);No;Clínica equipada con quirófano y servicio de urgencias.;2-3;Estoy empleado en una clínica de pequeños animales.;5;No lo sé.;Más difícil valorar en gatos.;Lo realizo en todos los pacientes	incluidas las visitas rutinarias.;Siempre;A intervalos específicos según el grado de dolor del paciente;A intervalos específicos según el grado de dolor del paciente;Con cada valoración rutinaria del paciente.;Si	a los 30-60 min para verificar la eficacia.;No;Evaluación clínica (sin emplear escalas);;;;;;;;;;;;Sí	me gustaría empezar a usarlas;Mucho;Poco;Mucho;Algo;No lo dificultan;Se programan consultas posteriores para evaluarlo nuevamente.;No
Entre 40 y 49 años.;Femenino;Andalucía;Exóticos ;No;Clínica equipada con quirófano y servicio de urgencias.;2-3;Soy propietario o socio de una clínica de pequeños animales.;5;Sí	o al menos muy similar.;Más difícil valorar en gatos.;Cuando identifico dolor en los pacientes;Siempre;Mientras realizo la exploración del paciente (es lo último que hago	tras Temp.	Pulso	Respiración	etc..);Mientras realizo la exploración del paciente (es lo último que hago	tras Temp.	Pulso	Respiración	etc..);Más frecuente en las primeras horas y luego cada 4-6 h.;Si	a los 30-60 min para verificar la eficacia.;Si;Evaluación clínica (sin emplear escalas);;;;;;;;;;;;Sí	me gustaría empezar a usarlas;Algo;Poco;No lo dificultan;Mucho;Poco;Se programan consultas posteriores para evaluarlo nuevamente.;No
Más de 49 años.;Masculino;País Vasco/Euskadi;NACS;Acreditado AVEPA;Clínica equipada con quirófano y servicio de urgencias.;2-3;Soy propietario o socio de una clínica de pequeños animales.;5;Sí	o al menos muy similar.;Más difícil valorar en gatos.;Lo realizo en todos los pacientes	incluidas las visitas rutinarias.	En todos los pacientes hospitalizados y postquirúrgicos.;Siempre;A intervalos específicos según el grado de dolor del paciente;A intervalos específicos según el grado de dolor del paciente;No es necesario	todos los pacientes reciben analgesia postoperatoria.;Si	a los 30-60 min para verificar la eficacia.;Si;Evaluación clínica (sin emplear escalas);;;;;;;;;;;;Sí	me gustaría empezar a usarlas;No lo dificultan;No lo dificultan;Algo;Poco;Poco;Se programan consultas posteriores para evaluarlo nuevamente.;No
Más de 49 años.;Masculino;Canarias;;No;Clínica equipada con quirófano y servicio de urgencias.;2-3;Soy propietario o socio de una clínica de pequeños animales.;5;Sí	o al menos muy similar.;Más difícil valorar en gatos.;Lo realizo en todos los pacientes	incluidas las visitas rutinarias.;Siempre;A intervalos específicos según el grado de dolor del paciente;A intervalos específicos según el grado de dolor del paciente;Más frecuente en las primeras horas y luego cada 4-6 h.;Si	con cada valoración rutinaria del paciente.;Si;Evaluación clínica (sin emplear escalas);;;;;;;;;;;;No lo sé.;Algo;Poco;Poco;Algo;Poco;Se programan consultas posteriores para evaluarlo nuevamente.;No
Entre 40 y 49 años.;Masculino;Principado de Asturias;NO ESPECIALIZADO EN NINGUNO;No;Clínica equipada con quirófano.;2-3;Soy propietario o socio de una clínica de pequeños animales.;5;Sí	o al menos muy similar.;Más difícil valorar en gatos.;Lo realizo en todos los pacientes	incluidas las visitas rutinarias.;Siempre;A intervalos específicos según el grado de dolor del paciente;A intervalos específicos según el grado de dolor del paciente;Solo si hay signos claros de dolor.;Si	a los 30-60 min para verificar la eficacia.;No;Evaluación clínica (sin emplear escalas);;;;;;;;;;;;Sí	me gustaría empezar a usarlas;Algo;No lo dificultan;Poco;Mucho;No lo dificultan;Se recomienda contactar si el propietario cree que el paciente tiene dolor.;No
Entre 40 y 49 años.;Femenino;Valenciana;Cirugía;Postgrado	diploma de experto universitario.;Clínica equipada con quirófano.;2-3;Estoy empleado en una clínica de pequeños animales.;5;Sí	o al menos muy similar.;Más difícil valorar en gatos.;En todos los pacientes hospitalizados y postquirúrgicos.	Cuando identifico dolor en los pacientes;Dolor moderado;Mientras realizo la exploración del paciente (es lo primero que hago);Mientras realizo la exploración del paciente (es lo primero que hago);Al no tener urgencias	valoramos el dolor cada 1-2 horas mientras está hospitalizado.;Si	a los 30-60 min para verificar la eficacia.;Si;Evaluación clínica (sin emplear escalas);;;;;;;;;;;;Sí	me gustaría empezar a usarlas;Algo;Poco;Algo;Algo;Poco;Se programan consultas posteriores para evaluarlo nuevamente.;App “Feline Grimace Scale”
Más de 49 años.;Femenino;Valenciana;Cirugía	Medicina interna (excepto oncología);No;Clínica equipada con quirófano.;1;Soy propietario o socio de una clínica de pequeños animales.;5;Sí	o al menos muy similar.;Más difícil valorar en gatos.;Lo realizo en todos los pacientes	incluidas las visitas rutinarias.	En todos los pacientes hospitalizados y postquirúrgicos.	Cuando identifico dolor en los pacientes;Siempre;Mientras realizo la exploración del paciente (es lo último que hago	tras Temp.	Pulso	Respiración	etc..);Mientras realizo la exploración del paciente (es lo último que hago	tras Temp.	Pulso	Respiración	etc..);Más frecuente en las primeras horas y luego cada 4-6 h.;Si	a los 30-60 min para verificar la eficacia.;Si;Evaluación clínica (sin emplear escalas);;;;;;;;;;;;Sí	me gustaría empezar a usarlas;No lo dificultan;Poco;Algo;No lo dificultan;No lo dificultan;Se programan consultas posteriores para evaluarlo nuevamente.;No
Más de 49 años.;Femenino;Valenciana;;No;Clínica sin quirófano / Consultorio.;1;Soy propietario o socio de una clínica de pequeños animales.;5;Sí	o al menos muy similar.;Igual de difícil.;Cuando identifico dolor en los pacientes;Dolor leve;Mientras realizo la exploración del paciente (es lo primero que hago);Mientras realizo la exploración del paciente (es lo primero que hago);No es necesario	todos los pacientes reciben analgesia postoperatoria.;Si	a los 30-60 min para verificar la eficacia.;Si;Empleando una Escala o App de evaluación del dolor;5;Frecuentemente;Esporádicamente;Glasgow;Expresión facial (Feline Grimace Scale);No lo dificultan;No lo dificultan;No lo dificultan;No lo dificultan;No lo dificultan;No lo dificultan;;;;;;;Se programan consultas posteriores para evaluarlo nuevamente.;No
Entre 40 y 49 años.;Masculino;Valenciana;Anestesia y Analgesia;No;Clínica equipada con quirófano y servicio de urgencias.;2-3;Estoy empleado en una clínica de pequeños animales.;4;Sí	o al menos muy similar.;Igual de difícil.;Cuando identifico dolor en los pacientes;Dolor leve;Mientras realizo la exploración del paciente (es lo último que hago	tras Temp.	Pulso	Respiración	etc..);Mientras realizo la exploración del paciente (es lo último que hago	tras Temp.	Pulso	Respiración	etc..);Con cada valoración rutinaria del paciente.;Si	con cada valoración rutinaria del paciente.;Si;Evaluación clínica (sin emplear escalas);;;;;;;;;;;;Sí	me gustaría empezar a usarlas;Algo;Poco;Mucho;Mucho;Mucho;Se recomienda contactar si el propietario cree que el paciente tiene dolor.;No
Entre 40 y 49 años.;Femenino;Cataluña;Anestesia y Analgesia	Medicina interna (excepto oncología);No;Clínica equipada con quirófano.;1;Soy propietario o socio de una clínica de pequeños animales.;4;Sí	o al menos muy similar.;Más difícil valorar en gatos.;En todos los pacientes hospitalizados y postquirúrgicos.	Cuando identifico dolor en los pacientes;Dolor moderado;Mientras realizo la exploración del paciente (es lo último que hago	tras Temp.	Pulso	Respiración	etc..);Mientras realizo la exploración del paciente (es lo último que hago	tras Temp.	Pulso	Respiración	etc..);Con cada valoración rutinaria del paciente.;Si	con cada valoración rutinaria del paciente.;Si;Evaluación clínica (sin emplear escalas);;;;;;;;;;;;Sí	me gustaría empezar a usarlas;Poco;No lo dificultan;Mucho;Algo;Algo;Se recomienda contactar si el propietario cree que el paciente tiene dolor.;No
Más de 49 años.;Femenino;Cataluña;Medicina interna (excepto oncología);No;Clínica equipada con quirófano.;2-3;Estoy empleado en una clínica de pequeños animales.;5;Sí	o al menos muy similar.;Más difícil valorar en gatos.;Lo realizo en todos los pacientes	incluidas las visitas rutinarias.;Dolor leve;Mientras realizo la exploración del paciente (es lo último que hago	tras Temp.	Pulso	Respiración	etc..);Mientras realizo la exploración del paciente (es lo último que hago	tras Temp.	Pulso	Respiración	etc..);Con cada valoración rutinaria del paciente.;Si	a los 30-60 min para verificar la eficacia.;Si;Evaluación clínica (sin emplear escalas);;;;;;;;;;;;Sí	me gustaría empezar a usarlas;Poco;Mucho;Poco;Poco;;Se programan consultas posteriores para evaluarlo nuevamente.;App “Feline Grimace Scale”
Más de 49 años.;Femenino;Cataluña;Cirugía;Postgrado;Hospital con servicio las 24 h.;Más de 6;Estoy empleado en una clínica de pequeños animales.;5;Sí	o al menos muy similar.;Igual de difícil.;Lo realizo en todos los pacientes	incluidas las visitas rutinarias.;Siempre;A intervalos específicos según el grado de dolor del paciente;A intervalos específicos según el grado de dolor del paciente;Más frecuente en las primeras horas y luego cada 4-6 h.;Si	a los 30-60 min para verificar la eficacia.;Si;Empleando una Escala o App de evaluación del dolor;4;Frecuentemente;Siempre;Glasgow;Glasgow	Expresión facial (Feline Grimace Scale);Algo;;;;;;;;;;;;Se programan consultas posteriores para evaluarlo nuevamente.;App “Feline Grimace Scale”
Menos de 30 años.;Femenino;Extremadura;;;Clínica sin quirófano / Consultorio.;1;Soy propietario o socio de una clínica de pequeños animales.;4;Sí	o al menos muy similar.;Más difícil valorar en gatos.;En todos los pacientes hospitalizados y postquirúrgicos.	Cuando identifico dolor en los pacientes;Dolor moderado;Mientras realizo la exploración del paciente (es lo último que hago	tras Temp.	Pulso	Respiración	etc..);Mientras realizo la exploración del paciente (es lo primero que hago);Más frecuente en las primeras horas y luego cada 4-6 h.;Si	a los 30-60 min para verificar la eficacia.;Si;Evaluación clínica (sin emplear escalas);;;;;;;;;;;;Sí	me gustaría empezar a usarlas;Algo;No lo dificultan;Algo;Algo;Poco;Depende de la cirugia;No
Entre 40 y 49 años.;Femenino;Cataluña;Medicina interna (excepto oncología);Diplomado de Colegio Europeo o Americano;Clínica equipada con quirófano.;2-3;Soy propietario o socio de una clínica de pequeños animales.;5;Sí	o al menos muy similar.;Más difícil valorar en gatos.;sobretodo en cualquier animal enfermo o con apatía	hiporexia...y en animales de mas de 7 años;Dolor leve;A intervalos específicos según el grado de dolor del paciente;A intervalos específicos según el grado de dolor del paciente;mas frecuente en las primeras horas y luego cada 12-24horas;Si	a los 30-60 min para verificar la eficacia.;No;Evaluación clínica (sin emplear escalas);;;;;;;;;;;;Sí	me gustaría empezar a usarlas;Algo;Poco;Mucho;Mucho;Mucho;estamos en contacto via whatsapp y si es necesario se desplazan al centro;No
Entre 30 y 39 años.;Femenino;Cantabria;Felina;Posgrado;Clínica equipada con quirófano.;2-3;Soy propietario o socio de una clínica de pequeños animales.;5;Sí	o al menos muy similar.;Más difícil valorar en gatos.;Lo realizo en todos los pacientes	incluidas las visitas rutinarias.;Siempre;Mientras realizo la exploración del paciente (es lo primero que hago);Mientras realizo la exploración del paciente (es lo primero que hago);Con cada valoración rutinaria del paciente.;Si	a los 30-60 min para verificar la eficacia.;Si;Evaluación clínica (sin emplear escalas);;;;;;;;;;;;Sí	me gustaría empezar a usarlas;Algo;No lo dificultan;Poco;Algo;Algo;Se programan consultas posteriores para evaluarlo nuevamente.;App “Feline Grimace Scale”
Entre 30 y 39 años.;Femenino;Andalucía;Medicina interna (excepto oncología)	Urgencias y cuidados intensivos;No;Clínica equipada con quirófano y servicio de urgencias.;2-3;Actualmente no me dedico a la clínica de pequeños animales.;5;Sí	o al menos muy similar.;Igual de difícil.;Lo realizo en todos los pacientes	incluidas las visitas rutinarias.	En todos los pacientes hospitalizados y postquirúrgicos.;Siempre;Mientras realizo la exploración del paciente (es lo último que hago	tras Temp.	Pulso	Respiración	etc..);Mientras realizo la exploración del paciente (es lo último que hago	tras Temp.	Pulso	Respiración	etc..);Más frecuente en las primeras horas y luego cada 4-6 h.;Si	con cada valoración rutinaria del paciente.;Si;Evaluación clínica (sin emplear escalas);;;;;;;;;;;;Sí	me gustaría empezar a usarlas;No lo dificultan;No lo dificultan;Mucho;Algo;No lo dificultan;Se programan consultas posteriores para evaluarlo nuevamente.;No
Más de 49 años.;Femenino;Madrid;no;No;Clínica equipada con quirófano.;2-3;Estoy empleado en una clínica de pequeños animales.;5;Sí	o al menos muy similar.;Más difícil valorar en gatos.;Lo realizo en todos los pacientes	incluidas las visitas rutinarias.;Siempre;Mientras realizo la exploración del paciente (es lo último que hago	tras Temp.	Pulso	Respiración	etc..);Mientras realizo la exploración del paciente (es lo último que hago	tras Temp.	Pulso	Respiración	etc..);Con cada valoración rutinaria del paciente.;Si	con cada valoración rutinaria del paciente.;Si;Evaluación clínica (sin emplear escalas);;;;;;;;;;;;Sí	me gustaría empezar a usarlas;Algo;No lo dificultan;Algo;Algo;Algo;Se programan consultas posteriores para evaluarlo nuevamente.;No
Más de 49 años.;Masculino;Galicia;Anestesia y Analgesia	Cirugía	Medicina interna (excepto oncología)	Urgencias y cuidados intensivos;;Clínica equipada con quirófano y servicio de urgencias.;4-6;Soy propietario o socio de una clínica de pequeños animales.;5;Sí	o al menos muy similar.;Más difícil valorar en gatos.;En todos los pacientes hospitalizados y postquirúrgicos.	Cuando identifico dolor en los pacientes;Dolor moderado;A intervalos específicos según el grado de dolor del paciente;A intervalos específicos según el grado de dolor del paciente;Más frecuente en las primeras horas y luego cada 4-6 h.;Si	a los 30-60 min para verificar la eficacia.;Si;Empleando una Escala o App de evaluación del dolor;5;Frecuentemente;Frecuentemente;Glasgow;Glasgow;Algo;No lo dificultan;Algo;Algo;Algo;Algo;;;;;;;Se recomienda contactar si el propietario cree que el paciente tiene dolor.;webapp “BBraun te ayuda”
Más de 49 años.;Femenino;Cataluña;Medicina interna (excepto oncología);No;Clínica equipada con quirófano.;1;Soy propietario o socio de una clínica de pequeños animales.;5;Sí	o al menos muy similar.;Más difícil valorar en gatos.;Lo realizo en todos los pacientes	incluidas las visitas rutinarias.;Siempre;A intervalos específicos según el grado de dolor del paciente;A intervalos específicos según el grado de dolor del paciente;Con cada valoración rutinaria del paciente.;Si	con cada valoración rutinaria del paciente.;Si;Evaluación clínica (sin emplear escalas);;;;;;;;;;;;Sí	me gustaría empezar a usarlas;No lo dificultan;Poco;Mucho;Poco;Algo;Se programan consultas posteriores para evaluarlo nuevamente.;No
Entre 40 y 49 años.;Femenino;Cataluña;Medicina interna (excepto oncología);No;Clínica equipada con quirófano.;2-3;Soy propietario o socio de una clínica de pequeños animales.;5;Sí	o al menos muy similar.;Más difícil valorar en gatos.;Lo realizo en todos los pacientes	incluidas las visitas rutinarias.	En todos los pacientes hospitalizados y postquirúrgicos.;Dolor leve;Mientras realizo la exploración del paciente (es lo último que hago	tras Temp.	Pulso	Respiración	etc..);Mientras realizo la exploración del paciente (es lo último que hago	tras Temp.	Pulso	Respiración	etc..);Más frecuente en las primeras horas y luego cada 4-6 h.;Si	a los 30-60 min para verificar la eficacia.;Si;Evaluación clínica (sin emplear escalas);;;;;;;;;;;;Sí	me gustaría empezar a usarlas;Algo;Algo;Algo;Algo;Algo;Se programan consultas posteriores para evaluarlo nuevamente.;No
Más de 49 años.;Femenino;Madrid;No;No;Clínica equipada con quirófano.;2-3;Soy propietario o socio de una clínica de pequeños animales.;5;Sí	o al menos muy similar.;Más difícil valorar en gatos.;Cuando identifico dolor en los pacientes;Dolor leve;A intervalos específicos según el grado de dolor del paciente;Mientras realizo la exploración del paciente (es lo último que hago	tras Temp.	Pulso	Respiración	etc..);Con cada valoración rutinaria del paciente.;Si	a los 30-60 min para verificar la eficacia.;Si;Evaluación clínica (sin emplear escalas);;;;;;;;;;;;Sí	me gustaría empezar a usarlas;No lo dificultan;Poco;Algo;Algo;Poco;Se programan consultas posteriores para evaluarlo nuevamente.;No
Entre 40 y 49 años.;Femenino;Valenciana;;No;Clínica equipada con quirófano.;1;Estoy empleado en una clínica de pequeños animales.;5;Sí	o al menos muy similar.;Más difícil valorar en gatos.;Cuando identifico dolor en los pacientes;Siempre;Mientras realizo la exploración del paciente (es lo primero que hago);A intervalos específicos según el grado de dolor del paciente;Con cada valoración rutinaria del paciente.;Si	con cada valoración rutinaria del paciente.;No;Evaluación clínica (sin emplear escalas);;;;;;;;;;;;Sí	me gustaría empezar a usarlas;Poco;No lo dificultan;Algo;Algo;Algo;Se programan consultas posteriores para evaluarlo nuevamente.;No
Entre 30 y 39 años.;Femenino;Cataluña;Generalista;No;Clínica equipada con quirófano.;4-6;Estoy empleado en una clínica de pequeños animales.;5;Sí	o al menos muy similar.;Más difícil valorar en gatos.;Lo realizo en todos los pacientes	incluidas las visitas rutinarias.;Dolor leve;Mientras realizo la exploración del paciente (es lo último que hago	tras Temp.	Pulso	Respiración	etc..);Mientras realizo la exploración del paciente (es lo último que hago	tras Temp.	Pulso	Respiración	etc..);Con cada valoración rutinaria del paciente.;Si	con cada valoración rutinaria del paciente.;Si;Evaluación clínica (sin emplear escalas);;;;;;;;;;;;No lo sé.;Algo;;Poco;Mucho;Algo;Se programan consultas posteriores para evaluarlo nuevamente.;No
Más de 49 años.;Masculino;Castilla y León;Cirugía;No;Clínica equipada con quirófano y servicio de urgencias.;4-6;Soy propietario o socio de una clínica de pequeños animales.;5;Sí	o al menos muy similar.;Más difícil valorar en gatos.;Lo realizo en todos los pacientes	incluidas las visitas rutinarias.;Siempre;Mientras realizo la exploración del paciente (es lo último que hago	tras Temp.	Pulso	Respiración	etc..);Mientras realizo la exploración del paciente (es lo primero que hago);Con cada valoración rutinaria del paciente.;Si	con cada valoración rutinaria del paciente.;Si;Empleando una Escala o App de evaluación del dolor;4;Siempre;Siempre;Glasgow;Expresión facial (Feline Grimace Scale);Poco;No lo dificultan;Poco;Poco;Mucho;Poco;;;;;;;Se programan consultas posteriores para evaluarlo nuevamente.;webapp “BBraun te ayuda”	App “Feline Grimace Scale”
Entre 30 y 39 años.;Femenino;Principado de Asturias;Anestesia y Analgesia;No;Hospital con servicio las 24 h.;Más de 6;Estoy empleado en una clínica de pequeños animales.;4;No	los perros sienten más dolor que los gatos.;Más difícil valorar en gatos.;En todos los pacientes hospitalizados y postquirúrgicos.;Dolor leve;Mientras realizo la exploración del paciente (es lo último que hago	tras Temp.	Pulso	Respiración	etc..);Mientras realizo la exploración del paciente (es lo último que hago	tras Temp.	Pulso	Respiración	etc..);Más frecuente en las primeras horas y luego cada 4-6 h.;Si	a los 30-60 min para verificar la eficacia.;Si;Evaluación clínica (sin emplear escalas);;;;;;;;;;;;Sí	me gustaría empezar a usarlas;Algo;Poco;Poco;Algo;Algo;Se programan consultas posteriores para evaluarlo nuevamente.;webapp “BBraun te ayuda”
Entre 40 y 49 años.;Femenino;Galicia;Medicina interna (excepto oncología);No;Clínica equipada con quirófano y servicio de urgencias.;4-6;Estoy empleado en una clínica de pequeños animales.;5;No lo sé.;Más difícil valorar en gatos.;En todos los pacientes hospitalizados y postquirúrgicos.	Cuando identifico dolor en los pacientes;Dolor leve;A intervalos específicos según el grado de dolor del paciente;;Con cada valoración rutinaria del paciente.;Si	con cada valoración rutinaria del paciente.;No;Evaluación clínica (sin emplear escalas);;;;;;;;;;;;Sí	me gustaría empezar a usarlas;Algo;No lo dificultan;Mucho;Algo;Poco;Se recomienda contactar si el propietario cree que el paciente tiene dolor.;No
Más de 49 años.;Masculino;Galicia;;;Clínica equipada con quirófano.;2-3;Soy propietario o socio de una clínica de pequeños animales.;5;Sí	o al menos muy similar.;Más difícil valorar en gatos.;Lo realizo en todos los pacientes	incluidas las visitas rutinarias.;Dolor leve;A intervalos específicos según el grado de dolor del paciente;A intervalos específicos según el grado de dolor del paciente;Con cada valoración rutinaria del paciente.;Si	a los 30-60 min para verificar la eficacia.;Si;Evaluación clínica (sin emplear escalas);;;;;;;;;;;;Sí	me gustaría empezar a usarlas;No lo dificultan;Algo;No lo dificultan;No lo dificultan;No lo dificultan;Se programan consultas posteriores para evaluarlo nuevamente.;No
Más de 49 años.;Femenino;Andalucía;Cirugía	Dermatologia;Master dermatología ;Clínica equipada con quirófano.;2-3;Soy propietario o socio de una clínica de pequeños animales.;5;No	los gatos sienten más dolor que los perros.;Más difícil valorar en gatos.;Lo realizo en todos los pacientes	incluidas las visitas rutinarias.;Siempre;Mientras realizo la exploración del paciente (es lo último que hago	tras Temp.	Pulso	Respiración	etc..);Mientras realizo la exploración del paciente (es lo primero que hago);Más frecuente en las primeras horas y luego cada 4-6 h.;Si	a los 30-60 min para verificar la eficacia.;Si;Evaluación clínica (sin emplear escalas);;;;;;;;;;;;Sí	me gustaría empezar a usarlas;Mucho;Poco;Algo;Algo;Algo;Se programan consultas posteriores para evaluarlo nuevamente.;webapp “BBraun te ayuda”	App “Feline Grimace Scale”
Entre 30 y 39 años.;Femenino;Galicia;No;No;Clínica equipada con quirófano y servicio de urgencias.;2-3;Soy propietario o socio de una clínica de pequeños animales.;4;No	los perros sienten más dolor que los gatos.;Más difícil valorar en gatos.;Cuando identifico dolor en los pacientes;Dolor moderado;Mientras realizo la exploración del paciente (es lo último que hago	tras Temp.	Pulso	Respiración	etc..);Mientras realizo la exploración del paciente (es lo último que hago	tras Temp.	Pulso	Respiración	etc..);Más frecuente en las primeras horas y luego cada 4-6 h.;Si	a los 30-60 min para verificar la eficacia.;No;Evaluación clínica (sin emplear escalas);;;;;;;;;;;;Sí	me gustaría empezar a usarlas;Poco;Poco;Poco;Poco;Poco;Se programan consultas posteriores para evaluarlo nuevamente.;No
Entre 40 y 49 años.;Femenino;Galicia;;No;Clínica equipada con quirófano.;2-3;Estoy empleado en una clínica de pequeños animales.;5;Sí	o al menos muy similar.;Más difícil valorar en gatos.;Lo realizo en todos los pacientes	incluidas las visitas rutinarias.;Siempre;A intervalos específicos según el grado de dolor del paciente;A intervalos específicos según el grado de dolor del paciente;Cada 4-6 h.;Si	a los 30-60 min para verificar la eficacia.;Si;Empleando una Escala o App de evaluación del dolor;3;Frecuentemente;Frecuentemente;Glasgow;Glasgow;Algo;Poco;Poco;Poco;Algo;No lo dificultan;;;;;;;Se programan consultas posteriores para evaluarlo nuevamente.;webapp “BBraun te ayuda”	App “Feline Grimace Scale”
Entre 40 y 49 años.;Masculino;Madrid;Anestesia y Analgesia;Diplomado de Colegio Europeo o Americano;Centro de referencia.;Más de 6;Soy autónomo y trabajo para diferentes centros de pequeños animales.;5;Sí	o al menos muy similar.;Más difícil valorar en gatos.;En todos los pacientes hospitalizados y postquirúrgicos.	Cuando identifico dolor en los pacientes;Siempre;A intervalos específicos según el grado de dolor del paciente;A intervalos específicos según el grado de dolor del paciente;Más frecuente en las primeras horas y luego cada 4-6 h.;Si	con cada valoración rutinaria del paciente.;Si;Empleando una Escala o App de evaluación del dolor;5;Frecuentemente;Frecuentemente;Glasgow;Botucatu	Expresión facial (Feline Grimace Scale);Mucho;Poco;Algo;Mucho;Poco;Poco;;;;;;;Se recomienda contactar si el propietario cree que el paciente tiene dolor.;webapp “BBraun te ayuda”	App “Feline Grimace Scale”
Entre 30 y 39 años.;Femenino;Madrid;Anestesia y Analgesia;Titulo de experto universitario;Hospital con servicio las 24 h.;Más de 6;Estoy empleado en una clínica de pequeños animales.;5;Sí	o al menos muy similar.;Igual de difícil.;En todos los pacientes hospitalizados y postquirúrgicos.	Cuando identifico dolor en los pacientes;Siempre;Mientras realizo la exploración del paciente (es lo primero que hago);Mientras realizo la exploración del paciente (es lo primero que hago);Más frecuente en las primeras horas y luego cada 4-6 h.;Si	a los 30-60 min para verificar la eficacia.;Si;Empleando una Escala o App de evaluación del dolor;4;Frecuentemente;Frecuentemente;Glasgow;Glasgow	Expresión facial (Feline Grimace Scale);Mucho;No lo dificultan;Algo;Mucho;Algo;Poco;;;;;;;Se recomienda contactar si el propietario cree que el paciente tiene dolor.;App “Feline Grimace Scale”
Entre 30 y 39 años.;Femenino;Madrid;Anestesia y Analgesia;Posgrado;Clínica equipada con quirófano y servicio de urgencias.;Más de 6;Estoy empleado en una clínica de pequeños animales.;5;Sí	o al menos muy similar.;Más difícil valorar en gatos.;En todos los pacientes hospitalizados y postquirúrgicos.	Cuando identifico dolor en los pacientes;Siempre;Mientras realizo la exploración del paciente (es lo último que hago	tras Temp.	Pulso	Respiración	etc..);A intervalos específicos según el grado de dolor del paciente;Más frecuente en las primeras horas y luego cada 4-6 h.;Si	a los 30-60 min para verificar la eficacia.;Si;Empleando una Escala o App de evaluación del dolor;5;Frecuentemente;Esporádicamente;Glasgow	Otra;Expresión facial (Feline Grimace Scale);No lo dificultan;No lo dificultan;Algo;Algo;Algo;Algo;;;;;;;Se programan consultas posteriores para evaluarlo nuevamente.;App “Feline Grimace Scale”
Entre 30 y 39 años.;Femenino;Cataluña;Anestesia y Analgesia;Diplomado de Colegio Europeo o Americano;Centro de referencia.;Más de 6;Estoy empleado en una clínica de pequeños animales.;5;Sí	o al menos muy similar.;Más difícil valorar en gatos.;En todos los pacientes hospitalizados y postquirúrgicos.;Dolor moderado;A intervalos específicos según el grado de dolor del paciente;A intervalos específicos según el grado de dolor del paciente;Más frecuente en las primeras horas y luego cada 4-6 h.;Si	a los 30-60 min para verificar la eficacia.;Si;Empleando una Escala o App de evaluación del dolor;5;Frecuentemente;Frecuentemente;Glasgow;Expresión facial (Feline Grimace Scale);Algo;No lo dificultan;Algo;Mucho;Mucho;Mucho;;;;;;;Se recomienda contactar si el propietario cree que el paciente tiene dolor.;App “Feline Grimace Scale”
Entre 30 y 39 años.;Femenino;Madrid;Anestesia y Analgesia	Animales exóticos ;No;Clínica equipada con quirófano.;Más de 6;Estoy empleado en una clínica de pequeños animales.;5;Sí	o al menos muy similar.;Más difícil valorar en gatos.;Cuando identifico dolor en los pacientes;Dolor leve;A intervalos específicos según el grado de dolor del paciente;A intervalos específicos según el grado de dolor del paciente;Solo si hay signos claros de dolor.;Si	con cada valoración rutinaria del paciente.;Si;Evaluación clínica (sin emplear escalas);;;;;;;;;;;;Sí	me gustaría empezar a usarlas;Mucho;Poco;Algo;Mucho;Mucho;Se programan consultas posteriores para evaluarlo nuevamente.;No
Menos de 30 años.;Femenino;Madrid;En proceso de especialización de anestesia ;No;Hospital con servicio las 24 h.;Más de 6;Estoy empleado en una clínica de pequeños animales.;5;No lo sé.;Igual de difícil.;En todos los pacientes hospitalizados y postquirúrgicos.;Siempre;A intervalos específicos según el grado de dolor del paciente;A intervalos específicos según el grado de dolor del paciente;Cada 4…	a los 30-60 min para verificar la eficacia.;Si;Empleando una Escala o App de evaluación del dolor;4;Frecuentemente;Frecuentemente;Glasgow;Expresión facial (Feline Grimace Scale);Algo;No lo dificultan;Algo;Algo;Mucho;Mucho;;;;;;;Se recomienda contactar si el propietario cree que el paciente tiene dolor.;App “Feline Grimace Scale”
Entre 40 y 49 años.;Femenino;Galicia;;No;Clínica equipada con quirófano.;2-3;Estoy empleado en una clínica de pequeños animales.;5;Sí	o al menos muy similar.;Más difícil valorar en gatos.;En todos los pacientes hospitalizados y postquirúrgicos.	Cuando identifico dolor en los pacientes;Siempre;Mientras realizo la exploración del paciente (es lo último que hago	tras Temp.	Pulso	Respiración	etc..);Mientras realizo la exploración del paciente (es lo último que hago	tras Temp.	Pulso	Respiración	etc..);No es necesario	todos los pacientes reciben analgesia postoperatoria.;Si	a los 30-60 min para verificar la eficacia.;Si;Evaluación clínica (sin emplear escalas);;;;;;;;;;;;Sí	me gustaría empezar a usarlas;No lo dificultan;Algo;Mucho;Algo;Algo;Se programan consultas posteriores para evaluarlo nuevamente.;No
Más de 49 años.;Masculino;Andalucía;Cirugía;Acreditado AVEPA	GPCert SAS;Centro de referencia.;2-3;Soy propietario o socio de una clínica de pequeños animales.;5;Sí	o al menos muy similar.;Más difícil valorar en gatos.;Lo realizo en todos los pacientes	incluidas las visitas rutinarias.;Dolor moderado;Mientras realizo la exploración del paciente (es lo primero que hago);A intervalos específicos según el grado de dolor del paciente;Con cada valoración rutinaria del paciente.;No	no es necesario.;Si;Evaluación clínica (sin emplear escalas);;;;;;;;;;;;No lo sé.;Mucho;Poco;Mucho;Mucho;Poco;Se programan consultas posteriores para evaluarlo nuevamente.;No
Entre 40 y 49 años.;Femenino;Canarias;Medicina interna (excepto oncología);No;Clínica sin quirófano / Consultorio.;4-6;Estoy empleado en una clínica de pequeños animales.;5;Sí	o al menos muy similar.;Más difícil valorar en gatos.;Cuando identifico dolor en los pacientes;Siempre;A intervalos específicos según el grado de dolor del paciente;A intervalos específicos según el grado de dolor del paciente;Más frecuente en las primeras horas y luego cada 4-6 h.;Si	con cada valoración rutinaria del paciente.;Si;Evaluación clínica (sin emplear escalas);;;;;;;;;;;;Sí	me gustaría empezar a usarlas;Algo;Poco;Mucho;Mucho;Algo;Se programan consultas posteriores para evaluarlo nuevamente.;No
Más de 49 años.;Femenino;Galicia;;No;Clínica sin quirófano / Consultorio.;1;Soy autónomo y trabajo para diferentes centros de pequeños animales.;5;Sí	o al menos muy similar.;Igual de difícil.;Cuando identifico dolor en los pacientes;Siempre;Mientras realizo la exploración del paciente (es lo primero que hago);Mientras realizo la exploración del paciente (es lo primero que hago);No es necesario	todos los pacientes reciben analgesia postoperatoria.;Si	con cada valoración rutinaria del paciente.;No;Evaluación clínica (sin emplear escalas);;;;;;;;;;;;Sí	me gustaría empezar a usarlas;No lo dificultan;Algo;Mucho;Algo;Mucho;Se recomienda contactar si el propietario cree que el paciente tiene dolor.;No
Entre 40 y 49 años.;Masculino;Cataluña;Anestesia y Analgesia;No;Hospital con servicio las 24 h.;Más de 6;Estoy empleado en una clínica de pequeños animales.;5;Sí	o al menos muy similar.;Más difícil valorar en gatos.;Cuando identifico dolor en los pacientes;Dolor leve;A intervalos específicos según el grado de dolor del paciente;Mientras realizo la exploración del paciente (es lo primero que hago);Más frecuente en las primeras horas y luego cada 4-6 h.;Si	a los 30-60 min para verificar la eficacia.;Si;Evaluación clínica (sin emplear escalas);;;;;;;;;;;;Sí	me gustaría empezar a usarlas;Mucho;Poco;Algo;Mucho;Mucho;Se programan consultas posteriores para evaluarlo nuevamente.;App “Feline Grimace Scale”
Entre 30 y 39 años.;Femenino;Galicia;Aún no me especialicé;No;Clínica sin quirófano / Consultorio.;1;Actualmente no me dedico a la clínica de pequeños animales.;5;Sí	o al menos muy similar.;Más difícil valorar en gatos.;En todos los pacientes hospitalizados y postquirúrgicos.	Cuando identifico dolor en los pacientes;Siempre;A intervalos específicos según el grado de dolor del paciente;A intervalos específicos según el grado de dolor del paciente;Cada 12 h.;Si	con cada valoración rutinaria del paciente.;No;Evaluación clínica (sin emplear escalas);;;;;;;;;;;;Sí	me gustaría empezar a usarlas;Poco;Poco;Algo;Algo;Algo;Se programan consultas posteriores para evaluarlo nuevamente.;No
Entre 30 y 39 años.;Femenino;Castilla y León;Cirugía	Medicina interna (excepto oncología);No;Clínica equipada con quirófano y servicio de urgencias.;2-3;Estoy empleado en una clínica de pequeños animales.;5;Sí	o al menos muy similar.;Más difícil valorar en gatos.;En todos los pacientes hospitalizados y postquirúrgicos.	Cuando identifico dolor en los pacientes;Siempre;A intervalos específicos según el grado de dolor del paciente;A intervalos específicos según el grado de dolor del paciente;Nunca;No considero que no sea necesario	pero no lo hacemos regularmente;Si;Evaluación clínica (sin emplear escalas);;;;;;;;;;;;Sí	me gustaría empezar a usarlas;Algo;Poco;Mucho;Algo;Algo;No se plantea o no es necesario.;App “Feline Grimace Scale”
Menos de 30 años.;Femenino;Galicia;;No;Hospital con servicio las 24 h.;Más de 6;Estoy empleado en una clínica de pequeños animales.;5;Sí	o al menos muy similar.;Igual de difícil.;Lo realizo en todos los pacientes	incluidas las visitas rutinarias.	En todos los pacientes hospitalizados y postquirúrgicos.;Siempre;Mientras realizo la exploración del paciente (es lo primero que hago);A intervalos específicos según el grado de dolor del paciente;Más frecuente en las primeras horas y luego cada 4-6 h.;Si	a los 30-60 min para verificar la eficacia.;Si;Empleando una Escala o App de evaluación del dolor;4;Frecuentemente;Siempre;Glasgow;Glasgow	Expresión facial (Feline Grimace Scale);Algo;Poco;Algo;Mucho;Algo;No lo dificultan;;;;;;;Se programan consultas posteriores para evaluarlo nuevamente.;App “Feline Grimace Scale”
Entre 30 y 39 años.;Femenino;Castilla y León;Medicina interna (excepto oncología);posgrado UAB;Clínica equipada con quirófano y servicio de urgencias.;2-3;Estoy empleado en una clínica de pequeños animales.;5;Sí	o al menos muy similar.;Más difícil valorar en gatos.;Lo realizo en todos los pacientes	incluidas las visitas rutinarias.	En todos los pacientes hospitalizados y postquirúrgicos.;Siempre;A intervalos específicos según el grado de dolor del paciente;A intervalos específicos según el grado de dolor del paciente;Con cada valoración rutinaria del paciente.;Si	a los 30-60 min para verificar la eficacia.;Si;Empleando una Escala o App de evaluación del dolor;5;Frecuentemente;Frecuentemente;Glasgow;Glasgow	Expresión facial (Feline Grimace Scale);Algo;Poco;Poco;Mucho;Algo;Algo;;;;;;;Se recomienda contactar si el propietario cree que el paciente tiene dolor.;No
Entre 40 y 49 años.;Femenino;Galicia;Oncología;No;Clínica equipada con quirófano y servicio de urgencias.;Más de 6;Soy propietario o socio de una clínica de pequeños animales.;5;Sí	o al menos muy similar.;Más difícil valorar en gatos.;Cuando identifico dolor en los pacientes;Dolor leve;Mientras realizo la exploración del paciente (es lo último que hago	tras Temp.	Pulso	Respiración	etc..);Mientras realizo la exploración del paciente (es lo último que hago	tras Temp.	Pulso	Respiración	etc..);Con cada valoración rutinaria del paciente.;Si	a los 30-60 min para verificar la eficacia.;No;Evaluación clínica (sin emplear escalas);;;;;;;;;;;;Sí	me gustaría empezar a usarlas;Algo;No lo dificultan;Mucho;Algo;Algo;Se recomienda contactar si el propietario cree que el paciente tiene dolor.;No
Menos de 30 años.;Femenino;Cataluña;Anestesia y Analgesia;Internado de especialidad ;Centro de referencia.;Más de 6;Estoy empleado en una clínica de pequeños animales.;5;No	los perros sienten más dolor que los gatos.;Más difícil valorar en gatos.;Cuando identifico dolor en los pacientes;Dolor moderado;Mientras realizo la exploración del paciente (es lo último que hago	tras Temp.	Pulso	Respiración	etc..);Mientras realizo la exploración del paciente (es lo último que hago	tras Temp.	Pulso	Respiración	etc..);Con cada valoración rutinaria del paciente.;Si	a los 30-60 min para verificar la eficacia.;Si;Empleando una Escala o App de evaluación del dolor;4;Frecuentemente;Frecuentemente;Glasgow;Expresión facial (Feline Grimace Scale);Mucho;Poco;Poco;Mucho;Mucho;Mucho;;;;;;;Se programan consultas posteriores para evaluarlo nuevamente.;App “Feline Grimace Scale”
Menos de 30 años.;Femenino;;Anestesia y Analgesia	Urgencias y cuidados intensivos;No;Clínica equipada con quirófano y servicio de urgencias.;4-6;Estoy empleado en una clínica de pequeños animales.;5;Sí	o al menos muy similar.;Más difícil valorar en gatos.;Lo realizo en todos los pacientes	incluidas las visitas rutinarias.;Siempre;A intervalos específicos según el grado de dolor del paciente;A intervalos específicos según el grado de dolor del paciente;Más frecuente en las primeras horas y luego cada 4-6 h.;Si	a los 30-60 min para verificar la eficacia.;Si;Empleando una Escala o App de evaluación del dolor;5;Frecuentemente;Esporádicamente;Glasgow;Glasgow	Expresión facial (Feline Grimace Scale)	Melbourne;Poco;No lo dificultan;Mucho;Mucho;Mucho;Mucho;;;;;;;Se recomienda contactar si el propietario cree que el paciente tiene dolor.;No
Menos de 30 años.;Femenino;Madrid;;No;Hospital con servicio las 24 h.;Más de 6;Estoy empleado en una clínica de pequeños animales.;5;Sí	o al menos muy similar.;Más difícil valorar en gatos.;Lo realizo en todos los pacientes	incluidas las visitas rutinarias.;Siempre;Mientras realizo la exploración del paciente (es lo último que hago	tras Temp.	Pulso	Respiración	etc..);Mientras realizo la exploración del paciente (es lo último que hago	tras Temp.	Pulso	Respiración	etc..);Más frecuente en las primeras horas y luego cada 4-6 h.;Si	a los 30-60 min para verificar la eficacia.;Si;Evaluación clínica (sin emplear escalas);;;;;;;;;;;;Sí	me gustaría empezar a usarlas;Algo;Poco;Mucho;Mucho;Mucho;Se programan consultas posteriores para evaluarlo nuevamente.;No
Menos de 30 años.;Femenino;Madrid;;No;;;Actualmente no me dedico a la clínica de pequeños animales.;5;No	los perros sienten más dolor que los gatos.;Más difícil valorar en gatos.;En todos los pacientes hospitalizados y postquirúrgicos.;Dolor leve;Mientras realizo la exploración del paciente (es lo último que hago	tras Temp.	Pulso	Respiración	etc..);Mientras realizo la exploración del paciente (es lo último que hago	tras Temp.	Pulso	Respiración	etc..);Más frecuente en las primeras horas y luego cada 4-6 h.;Si	a los 30-60 min para verificar la eficacia.;Si;Empleando una Escala o App de evaluación del dolor;5;Siempre;Siempre;Glasgow;Glasgow	Expresión facial (Feline Grimace Scale);Algo;No lo dificultan;Algo;Mucho;Mucho;Algo;;;;;;;Se recomienda contactar si el propietario cree que el paciente tiene dolor.;webapp “BBraun te ayuda”
Menos de 30 años.;Femenino;Galicia;Medicina interna (excepto oncología);No;Clínica equipada con quirófano y servicio de urgencias.;4-6;Estoy empleado en una clínica de pequeños animales.;5;Sí	o al menos muy similar.;Más difícil valorar en gatos.;Lo realizo en todos los pacientes	incluidas las visitas rutinarias.;Siempre;Mientras realizo la exploración del paciente (es lo último que hago	tras Temp.	Pulso	Respiración	etc..);A intervalos específicos según el grado de dolor del paciente;Más frecuente en las primeras horas y luego cada 4-6 h.;Si	con cada valoración rutinaria del paciente.;;Evaluación clínica (sin emplear escalas);;;;;;;;;;;;Sí	me gustaría empezar a usarlas;Algo;No lo dificultan;Algo;Algo;Algo;Se programan consultas posteriores para evaluarlo nuevamente.;No
Entre 30 y 39 años.;Femenino;Madrid;;No;Clínica equipada con quirófano.;2-3;Actualmente no me dedico a la clínica de pequeños animales.;4;Sí	o al menos muy similar.;Más difícil valorar en gatos.;Cuando identifico dolor en los pacientes;Dolor moderado;Mientras realizo la exploración del paciente (es lo último que hago	tras Temp.	Pulso	Respiración	etc..);Mientras realizo la exploración del paciente (es lo primero que hago);Más frecuente en las primeras horas y luego cada 4-6 h.;Si	con cada valoración rutinaria del paciente.;Si;Evaluación clínica (sin emplear escalas);;;;;;;;;;;;No lo sé.;No lo dificultan;Algo;Algo;Algo;Algo;Se recomienda contactar si el propietario cree que el paciente tiene dolor.;No
Menos de 30 años.;Femenino;Castilla y León;Medicina interna (excepto oncología);No;Clínica equipada con quirófano.;2-3;Estoy empleado en una clínica de pequeños animales.;3;Sí	o al menos muy similar.;Más difícil valorar en gatos.;En todos los pacientes hospitalizados y postquirúrgicos.;Dolor moderado;Mientras realizo la exploración del paciente (es lo primero que hago);Mientras realizo la exploración del paciente (es lo primero que hago);Con cada valoración rutinaria del paciente.;Si	con cada valoración rutinaria del paciente.;Si;Evaluación clínica (sin emplear escalas);;;;;;;;;;;;Sí	me gustaría empezar a usarlas;No lo dificultan;Poco;Poco;No lo dificultan;No lo dificultan;No se plantea o no es necesario.;No
Menos de 30 años.;Femenino;Castilla y León;Anestesia y Analgesia;PGD Ifevet Anaest. ;Hospital con servicio las 24 h.;Más de 6;Estoy empleado en una clínica de pequeños animales.;5;Sí	o al menos muy similar.;Más difícil valorar en gatos.;En todos los pacientes hospitalizados y postquirúrgicos.	Cuando identifico dolor en los pacientes;Siempre;Mientras realizo la exploración del paciente (es lo último que hago	tras Temp.	Pulso	Respiración	etc..);Mientras realizo la exploración del paciente (es lo último que hago	tras Temp.	Pulso	Respiración	etc..);Más frecuente en las primeras horas y luego cada 4-6 h.;Si	a los 30-60 min para verificar la eficacia.;Si;Empleando una Escala o App de evaluación del dolor;5;Siempre;Siempre;Glasgow;Expresión facial (Feline Grimace Scale);Algo;No lo dificultan;Poco;Algo;Algo;Algo;;;;;;;Se programan consultas posteriores para evaluarlo nuevamente.;App “Feline Grimace Scale”
Entre 30 y 39 años.;Femenino;País Vasco/Euskadi;Anestesia y Analgesia;No	Actualmente en tramite de la acreditación de avepa;Hospital con servicio las 24 h.;Más de 6;Estoy empleado en una clínica de pequeños animales.;5;Sí	o al menos muy similar.;Más difícil valorar en gatos.;En todos los pacientes hospitalizados y postquirúrgicos.;Siempre;Mientras realizo la exploración del paciente (es lo último que hago	tras Temp.	Pulso	Respiración	etc..);Mientras realizo la exploración del paciente (es lo último que hago	tras Temp.	Pulso	Respiración	etc..);Más frecuente en las primeras horas y luego cada 4-6 h.;Si	a los 30-60 min para verificar la eficacia.;Si;Empleando una Escala o App de evaluación del dolor;5;Siempre;Siempre;Glasgow;Glasgow	Expresión facial (Feline Grimace Scale);Algo;Algo;Mucho;Mucho;Mucho;Mucho;;;;;;;Se recomienda contactar si el propietario cree que el paciente tiene dolor.;webapp “BBraun te ayuda”	App “Feline Grimace Scale”
Menos de 30 años.;Femenino;Madrid;Medicina interna (excepto oncología);No;Clínica sin quirófano / Consultorio.;4-6;Estoy empleado en una clínica de pequeños animales.;5;No	los gatos sienten más dolor que los perros.;Más difícil valorar en gatos.;En todos los pacientes hospitalizados y postquirúrgicos.	Cuando identifico dolor en los pacientes;Siempre;A intervalos específicos según el grado de dolor del paciente;A intervalos específicos según el grado de dolor del paciente;Más frecuente en las primeras horas y luego cada 4-6 h.;Si	a los 30-60 min para verificar la eficacia.;Si;Empleando una Escala o App de evaluación del dolor;5;Frecuentemente;Frecuentemente;Glasgow;Glasgow	Expresión facial (Feline Grimace Scale);Algo;Poco;Poco;Algo;Algo;Poco;;;;;;;Se programan consultas posteriores para evaluarlo nuevamente.;App “Feline Grimace Scale”
Entre 30 y 39 años.;Masculino;Madrid;Cirugía;No;Hospital con servicio las 24 h.;Más de 6;Estoy empleado en una clínica de pequeños animales.;5;Sí	o al menos muy similar.;Más difícil valorar en gatos.;En todos los pacientes hospitalizados y postquirúrgicos.;Siempre;Mientras realizo la exploración del paciente (es lo último que hago	tras Temp.	Pulso	Respiración	etc..);Mientras realizo la exploración del paciente (es lo último que hago	tras Temp.	Pulso	Respiración	etc..);Cada 12 h.;Si	a los 30-60 min para verificar la eficacia.;Si;Evaluación clínica (sin emplear escalas);;;;;;;;;;;;Sí	me gustaría empezar a usarlas;No lo dificultan;No lo dificultan;Poco;Poco;Poco;Se recomienda contactar si el propietario cree que el paciente tiene dolor.;No
Más de 49 años.;Femenino;Madrid;Cirugía;No;Hospital con servicio las 24 h.;Más de 6;Estoy empleado en una clínica de pequeños animales.;5;Sí	o al menos muy similar.;Más difícil valorar en gatos.;Cuando identifico dolor en los pacientes;Dolor leve;Mientras realizo la exploración del paciente (es lo último que hago	tras Temp.	Pulso	Respiración	etc..);A intervalos específicos según el grado de dolor del paciente;Cada 24 h.;Si	con cada valoración rutinaria del paciente.;Si;Evaluación clínica (sin emplear escalas);;;;;;;;;;;;Sí	me gustaría empezar a usarlas;Mucho;Algo;Mucho;Mucho;Mucho;Se programan consultas posteriores para evaluarlo nuevamente.;No
Menos de 30 años.;Femenino;Madrid;Medicina interna (excepto oncología)	Enfermedades transmisibles de pequeños animales;No;Clínica equipada con quirófano.;4-6;Estoy empleado en una clínica de pequeños animales.;5;Sí	o al menos muy similar.;Más difícil valorar en gatos.;Cuando identifico dolor en los pacientes;Siempre;Mientras realizo la exploración del paciente (es lo primero que hago);Mientras realizo la exploración del paciente (es lo primero que hago);Con cada valoración rutinaria del paciente.;No	aunque es necesario;Si;Evaluación clínica (sin emplear escalas);;;;;;;;;;;;Sí	me gustaría empezar a usarlas;Algo;No lo dificultan;Mucho;Mucho;Mucho;Se programan consultas posteriores para evaluarlo nuevamente.;No
Menos de 30 años.;Masculino;Castilla y León;Medicina interna (excepto oncología);No;Clínica equipada con quirófano y servicio de urgencias.;Más de 6;Estoy empleado en una clínica de pequeños animales.;4;No	los perros sienten más dolor que los gatos.;Más difícil valorar en gatos.;En todos los pacientes hospitalizados y postquirúrgicos.	Cuando identifico dolor en los pacientes;Dolor leve;A intervalos específicos según el grado de dolor del paciente;A intervalos específicos según el grado de dolor del paciente;Solo si hay signos claros de dolor.;Si	con cada valoración rutinaria del paciente.;Si;Evaluación clínica (sin emplear escalas);;;;;;;;;;;;Sí	me gustaría empezar a usarlas;Algo;Algo;Algo;Algo;Algo;Se recomienda contactar si el propietario cree que el paciente tiene dolor.;No
Menos de 30 años.;Femenino;Madrid;Medicina interna (excepto oncología)	Urgencias y cuidados intensivos;No;Clínica equipada con quirófano.;4-6;Estoy empleado en una clínica de pequeños animales.;5;Sí	o al menos muy similar.;Más difícil valorar en gatos.;Lo realizo en todos los pacientes	incluidas las visitas rutinarias.;Siempre;A intervalos específicos según el grado de dolor del paciente;A intervalos específicos según el grado de dolor del paciente;Más frecuente en las primeras horas y luego cada 4-6 h.;Si	a los 30-60 min para verificar la eficacia.;Si;Empleando una Escala o App de evaluación del dolor;3;Frecuentemente;Frecuentemente;Melbourne;Glasgow	Expresión facial (Feline Grimace Scale);Algo;Poco;Algo;Algo;Algo;Poco;;;;;;;Se programan consultas posteriores para evaluarlo nuevamente.;App “Feline Grimace Scale”
Entre 30 y 39 años.;Femenino;Galicia;Cuidados continuados;No;Clínica equipada con quirófano y servicio de urgencias.;4-6;Estoy empleado en una clínica de pequeños animales.;5;No lo sé.;Más difícil valorar en perros.;En todos los pacientes hospitalizados y postquirúrgicos.;Siempre;Mientras realizo la exploración del paciente (es lo primero que hago);Mientras realizo la exploración del paciente (es…	a los 30-60 min para verificar la eficacia.;Si;Evaluación clínica (sin emplear escalas);;;;;;;;;;;;Sí	me gustaría empezar a usarlas;Mucho;Poco;Mucho;Algo;Mucho;Se programan consultas posteriores para evaluarlo nuevamente.;webapp “BBraun te ayuda”	App “Feline Grimace Scale”
Entre 40 y 49 años.;Femenino;Madrid;Medicina interna (excepto oncología);No;Clínica equipada con quirófano.;2-3;Soy propietario o socio de una clínica de pequeños animales.;5;Sí	o al menos muy similar.;Más difícil valorar en gatos.;Lo realizo en todos los pacientes	incluidas las visitas rutinarias.;Siempre;A intervalos específicos según el grado de dolor del paciente;Mientras realizo la exploración del paciente (es lo último que hago	tras Temp.	Pulso	Respiración	etc..);Solo si hay signos claros de dolor.;Lo hago a veces	pero en contadas ocasiones ;Si;Evaluación clínica (sin emplear escalas);;;;;;;;;;;;Sí	me gustaría empezar a usarlas;Algo;;Algo;Mucho;Mucho;Se recomienda contactar si el propietario cree que el paciente tiene dolor.;No
Más de 49 años.;;Madrid;Medicina interna (excepto oncología);No;Clínica equipada con quirófano.;2-3;Soy propietario o socio de una clínica de pequeños animales.;5;Sí	o al menos muy similar.;Más difícil valorar en gatos.;Cuando identifico dolor en los pacientes;Siempre;Mientras realizo la exploración del paciente (es lo primero que hago);Mientras realizo la exploración del paciente (es lo primero que hago);Con cada valoración rutinaria del paciente.;Si	con cada valoración rutinaria del paciente.;No;Evaluación clínica (sin emplear escalas);;;;;;;;;;;;Sí	me gustaría empezar a usarlas;No lo dificultan;No lo dificultan;Mucho;Algo;No lo dificultan;Se programan consultas posteriores para evaluarlo nuevamente.;No	App “Feline Grimace Scale”
Entre 40 y 49 años.;Femenino;Madrid;;No;Clínica equipada con quirófano.;2-3;Estoy empleado en una clínica de pequeños animales.;5;Sí	o al menos muy similar.;Más difícil valorar en gatos.;En todos los pacientes hospitalizados y postquirúrgicos.	Cuando identifico dolor en los pacientes;Dolor moderado;Mientras realizo la exploración del paciente (es lo último que hago	tras Temp.	Pulso	Respiración	etc..);Mientras realizo la exploración del paciente (es lo último que hago	tras Temp.	Pulso	Respiración	etc..);Más frecuente en las primeras horas y luego cada 4-6 h.;Si	a los 30-60 min para verificar la eficacia.;Si;Evaluación clínica (sin emplear escalas);;;;;;;;;;;;Sí	me gustaría empezar a usarlas;Algo;Poco;Mucho;Algo;Mucho;Se programan consultas posteriores para evaluarlo nuevamente.;webapp “BBraun te ayuda”	App “Feline Grimace Scale”
Más de 49 años.;Femenino;Andalucía;Urgencias y cuidados intensivos;No;Hospital con servicio las 24 h.;Más de 6;Estoy empleado en una clínica de pequeños animales.;5;Sí	o al menos muy similar.;Más difícil valorar en gatos.;Lo realizo en todos los pacientes	incluidas las visitas rutinarias.;Siempre;Mientras realizo la exploración del paciente (es lo último que hago	tras Temp.	Pulso	Respiración	etc..);A intervalos específicos según el grado de dolor del paciente;Cada 4-6 h.;Si	con cada valoración rutinaria del paciente.;Si;Evaluación clínica (sin emplear escalas);;;;;;;;;;;;Sí	me gustaría empezar a usarlas;No lo dificultan;No lo dificultan;Poco;Mucho;Mucho;Se programan consultas posteriores para evaluarlo nuevamente.;No
Entre 30 y 39 años.;Femenino;Castilla-La Mancha;Anestesia y Analgesia;No;Clínica equipada con quirófano.;2-3;Soy propietario o socio de una clínica de pequeños animales.;5;Sí	o al menos muy similar.;Más difícil valorar en gatos.;Lo realizo en todos los pacientes	incluidas las visitas rutinarias.;Siempre;Mientras realizo la exploración del paciente (es lo primero que hago);Mientras realizo la exploración del paciente (es lo primero que hago);Más frecuente en las primeras horas y luego cada 4-6 h.;Si	a los 30-60 min para verificar la eficacia.;Si;Evaluación clínica (sin emplear escalas);;;;;;;;;;;;Sí	me gustaría empezar a usarlas;Mucho;Poco;Mucho;Mucho;Mucho;Se programan consultas posteriores para evaluarlo nuevamente.;No
Menos de 30 años.;Femenino;Madrid;no;No;Clínica equipada con quirófano.;1;Soy propietario o socio de una clínica de pequeños animales.;5;No	los gatos sienten más dolor que los perros.;Más difícil valorar en gatos.;En todos los pacientes hospitalizados y postquirúrgicos.	Cuando identifico dolor en los pacientes;Dolor leve;A intervalos específicos según el grado de dolor del paciente;A intervalos específicos según el grado de dolor del paciente;Más frecuente en las primeras horas y luego cada 4-6 h.;Si	a los 30-60 min para verificar la eficacia.;Si;Evaluación clínica (sin emplear escalas);;;;;;;;;;;;Sí	me gustaría empezar a usarlas;Algo;No lo dificultan;No lo dificultan;Poco;No lo dificultan;Se programan consultas posteriores para evaluarlo nuevamente.;App “Feline Grimace Scale”
Más de 49 años.;Masculino;Madrid;DERMATOLOGIA;Diplomado de Colegio Europeo o Americano;Clínica equipada con quirófano.;1;Soy propietario o socio de una clínica de pequeños animales.;5;Sí	o al menos muy similar.;Más difícil valorar en gatos.;Cuando identifico dolor en los pacientes;Dolor leve;A intervalos específicos según el grado de dolor del paciente;A intervalos específicos según el grado de dolor del paciente;Con cada valoración rutinaria del paciente.;Si	con cada valoración rutinaria del paciente.;Si;Evaluación clínica (sin emplear escalas);;;;;;;;;;;;Sí	me gustaría empezar a usarlas;Algo;Mucho;Algo;Algo;Poco;Se programan consultas posteriores para evaluarlo nuevamente.;webapp “BBraun te ayuda”
Más de 49 años.;Masculino;Madrid;;No;Clínica equipada con quirófano.;2-3;Soy propietario o socio de una clínica de pequeños animales.;5;Sí	o al menos muy similar.;Más difícil valorar en gatos.;Lo realizo en todos los pacientes	incluidas las visitas rutinarias.;Dolor moderado;Mientras realizo la exploración del paciente (es lo primero que hago);Mientras realizo la exploración del paciente (es lo primero que hago);Solo si hay signos claros de dolor.;Si	con cada valoración rutinaria del paciente.;No;Evaluación clínica (sin emplear escalas);;;;;;;;;;;;No lo sé.;Poco;Mucho;Mucho;Poco;Poco;Se recomienda contactar si el propietario cree que el paciente tiene dolor.;No
Más de 49 años.;Femenino;Madrid;Anestesia y Analgesia	Cirugía	Medicina interna (excepto oncología)	Oncología;No;Clínica equipada con quirófano.;2-3;Soy propietario o socio de una clínica de pequeños animales.;5;Sí	o al menos muy similar.;Igual de difícil.;En todos los pacientes hospitalizados y postquirúrgicos.;Siempre;A intervalos específicos según el grado de dolor del paciente;A intervalos específicos según el grado de dolor del paciente;No es necesario	todos los pacientes reciben analgesia postoperatoria.;Si	con cada valoración rutinaria del paciente.;No;Evaluación clínica (sin emplear escalas);;;;;;;;;;;;Sí	me gustaría empezar a usarlas;Algo;No lo dificultan;Mucho;Algo;No lo dificultan;Se programan consultas posteriores para evaluarlo nuevamente.;No
Más de 49 años.;Masculino;Madrid;;No;Clínica equipada con quirófano.;2-3;Estoy empleado en una clínica de pequeños animales.;4;No	los perros sienten más dolor que los gatos.;Más difícil valorar en gatos.;Cuando identifico dolor en los pacientes;Dolor leve;Mientras realizo la exploración del paciente (es lo primero que hago);Mientras realizo la exploración del paciente (es lo último que hago	tras Temp.	Pulso	Respiración	etc..);Cada 24 h.;Si	con cada valoración rutinaria del paciente.;Si;Evaluación clínica (sin emplear escalas);;;;;;;;;;;;Sí	me gustaría empezar a usarlas;Algo;Poco;Algo;Algo;Mucho;Se programan consultas posteriores para evaluarlo nuevamente.;No
Entre 40 y 49 años.;Masculino;Madrid;Rehabilitación y Fisioterapia;CCRT;Clínica equipada con quirófano.;Más de 6;Estoy empleado en una clínica de pequeños animales.;5;No	los perros sienten más dolor que los gatos.;Más difícil valorar en gatos.;En todos los pacientes hospitalizados y postquirúrgicos.	Cuando identifico dolor en los pacientes;Siempre;A intervalos específicos según el grado de dolor del paciente;Mientras realizo la exploración del paciente (es lo primero que hago);Con cada valoración rutinaria del paciente.;Si	con cada valoración rutinaria del paciente.;Si;Empleando una Escala o App de evaluación del dolor;4;Frecuentemente;Siempre;Glasgow	Colorado;Glasgow	Expresión facial (Feline Grimace Scale);Algo;No lo dificultan;Poco;Mucho;Poco;Algo;;;;;;;Se programan consultas posteriores para evaluarlo nuevamente.;No
Entre 30 y 39 años.;Femenino;Madrid;Oncología;No;Clínica equipada con quirófano y servicio de urgencias.;Más de 6;Estoy empleado en una clínica de pequeños animales.;5;No lo sé.;Más difícil valorar en gatos.;En todos los pacientes hospitalizados y postquirúrgicos.	Cuando identifico dolor en los pacientes	Historia con sospecha clinica de dolor;Dolor leve;A intervalos específicos según el grado de dolor del paciente;A intervalos específicos según el grado de dolor del paciente;Cada 4-6 h.;A los 60-120min;Si;Empleando una Escala o App de evaluación del dolor;5;Frecuentemente;Frecuentemente;Glasgow;Expresión facial (Feline Grimace Scale);Poco;No lo dificultan;No lo dificultan;Mucho;Algo;Poco;;;;;;;Se…
Más de 49 años.;Femenino;Madrid;Medicina interna (excepto oncología);No;Clínica equipada con quirófano.;1;Soy propietario o socio de una clínica de pequeños animales.;5;Sí	o al menos muy similar.;Más difícil valorar en gatos.;;;Mientras realizo la exploración del paciente (es lo primero que hago);Mientras realizo la exploración del paciente (es lo primero que hago);Más frecuente en las primeras horas y luego cada 4-6 h.;Si	a los 30-60 min para verificar la eficacia.;Si;Evaluación clínica (sin emplear escalas);;;;;;;;;;;;No lo sé.;Algo;Poco;Algo;Algo;Algo;Contacto con ell propietario al día siguiente;No
Entre 40 y 49 años.;Masculino;Madrid;Neurologia;Diplomado de Colegio Europeo o Americano	;Centro de referencia.;Más de 6;Soy autónomo y trabajo para diferentes centros de pequeños animales.;5;Sí	o al menos muy similar.;Más difícil valorar en gatos.;En todos los pacientes hospitalizados y postquirúrgicos.;Siempre;Mientras realizo la exploración del paciente (es lo último que hago	tras Temp.	Pulso	Respiración	etc..);Mientras realizo la exploración del paciente (es lo último que hago	tras Temp.	Pulso	Respiración	etc..);Con cada valoración rutinaria del paciente.;Si	con cada valoración rutinaria del paciente.;Si;Empleando una Escala o App de evaluación del dolor;4;Siempre;Siempre;Glasgow;Expresión facial (Feline Grimace Scale);Algo;Poco;Poco;Algo;Algo;Mucho;;;;;;;No se plantea o no es necesario.;App “Feline Grimace Scale”
Entre 40 y 49 años.;Femenino;Madrid;;No;Clínica equipada con quirófano.;4-6;Estoy empleado en una clínica de pequeños animales.;5;No	los gatos sienten más dolor que los perros.;Más difícil valorar en gatos.;Lo realizo en todos los pacientes	incluidas las visitas rutinarias.;Siempre;A intervalos específicos según el grado de dolor del paciente;A intervalos específicos según el grado de dolor del paciente;Con cada valoración rutinaria del paciente.;Si	a los 30-60 min para verificar la eficacia.;Si;Evaluación clínica (sin emplear escalas);;;;;;;;;;;;Sí	me gustaría empezar a usarlas;Mucho;Algo;Mucho;Mucho;Mucho;Se programan consultas posteriores para evaluarlo nuevamente.;App “Feline Grimace Scale”
Más de 49 años.;Femenino;Madrid;;;Clínica equipada con quirófano.;2-3;Soy propietario o socio de una clínica de pequeños animales.;5;Sí	o al menos muy similar.;Igual de difícil.;Cuando identifico dolor en los pacientes;Dolor moderado;A intervalos específicos según el grado de dolor del paciente;A intervalos específicos según el grado de dolor del paciente;Más frecuente en las primeras horas y luego cada 4-6 h.;Si	a los 30-60 min para verificar la eficacia.;No;Evaluación clínica (sin emplear escalas);;;;;;;;;;;;Sí	me gustaría empezar a usarlas;Algo;Poco;Mucho;Poco;Poco;Se programan consultas posteriores para evaluarlo nuevamente.;No
Menos de 30 años.;Femenino;Madrid;;No;Clínica equipada con quirófano y servicio de urgencias.;4-6;Estoy empleado en una clínica de pequeños animales.;5;Sí	o al menos muy similar.;Más difícil valorar en gatos.;En todos los pacientes hospitalizados y postquirúrgicos.	Cuando identifico dolor en los pacientes;Dolor moderado;A intervalos específicos según el grado de dolor del paciente;A intervalos específicos según el grado de dolor del paciente;Solo si hay signos claros de dolor.;Si	con cada valoración rutinaria del paciente.;Si;Evaluación clínica (sin emplear escalas);;;;;;;;;;;;Sí	me gustaría empezar a usarlas;Mucho;No lo dificultan;No lo dificultan;Algo;No lo dificultan;Se recomienda contactar si el propietario cree que el paciente tiene dolor.;No
Más de 49 años.;Femenino;Madrid;No;No;Clínica equipada con quirófano.;2-3;Estoy empleado en una clínica de pequeños animales.;5;No lo sé.;Más difícil valorar en gatos.;Cuando identifico dolor en los pacientes;Dolor leve;Mientras realizo la exploración del paciente (es lo primero que hago);Mientras realizo la exploración del paciente (es lo último que hago	tras Temp.	Pulso	Respiración	etc..);Más frecuente en las primeras horas y luego cada 4-6 h.;Si	a los 30-60 min para verificar la eficacia.;Si;Evaluación clínica (sin emplear escalas);;;;;;;;;;;;Sí	me gustaría empezar a usarlas;Algo;Algo;Mucho;Mucho;Algo;Se programan consultas posteriores para evaluarlo nuevamente.;No
Menos de 30 años.;Femenino;Madrid;Urgencias y cuidados intensivos;No;Hospital con servicio las 24 h.;Más de 6;Estoy empleado en una clínica de pequeños animales.;5;No	los perros sienten más dolor que los gatos.;Más difícil valorar en gatos.;Lo realizo en todos los pacientes	incluidas las visitas rutinarias.;Dolor moderado;Mientras realizo la exploración del paciente (es lo último que hago	tras Temp.	Pulso	Respiración	etc..);A intervalos específicos según el grado de dolor del paciente;Más frecuente en las primeras horas y luego cada 4-6 h.;Si	a los 30-60 min para verificar la eficacia.;Si;Evaluación clínica (sin emplear escalas);;;;;;;;;;;;Sí	me gustaría empezar a usarlas;Algo;Poco;Algo;Algo;No lo dificultan;Se programan consultas posteriores para evaluarlo nuevamente.;No
Más de 49 años.;Masculino;Madrid;;No;Clínica equipada con quirófano.;4-6;Soy propietario o socio de una clínica de pequeños animales.;5;No	los perros sienten más dolor que los gatos.;Más difícil valorar en gatos.;Lo realizo en todos los pacientes	incluidas las visitas rutinarias.;Siempre;Mientras realizo la exploración del paciente (es lo último que hago	tras Temp.	Pulso	Respiración	etc..);Mientras realizo la exploración del paciente (es lo último que hago	tras Temp.	Pulso	Respiración	etc..);No es necesario	todos los pacientes reciben analgesia postoperatoria.;Si	a los 30-60 min para verificar la eficacia.;Si;Evaluación clínica (sin emplear escalas);;;;;;;;;;;;Sí	me gustaría empezar a usarlas;Algo;Poco;Algo;Algo;Poco;Se recomienda contactar si el propietario cree que el paciente tiene dolor.;webapp “BBraun te ayuda”	App “Feline Grimace Scale”
Más de 49 años.;Femenino;Madrid;Cirugía;No;Hospital con servicio las 24 h.;Más de 6;Soy propietario o socio de una clínica de pequeños animales.;5;Sí	o al menos muy similar.;Más difícil valorar en gatos.;En todos los pacientes hospitalizados y postquirúrgicos.;Dolor leve;Mientras realizo la exploración del paciente (es lo último que hago	tras Temp.	Pulso	Respiración	etc..);Mientras realizo la exploración del paciente (es lo último que hago	tras Temp.	Pulso	Respiración	etc..);Cada 4-6 h.;Si	con cada valoración rutinaria del paciente.;Si;Evaluación clínica (sin emplear escalas);;;;;;;;;;;;Sí	me gustaría empezar a usarlas;Mucho;No lo dificultan;Mucho;Mucho;Algo;Se recomienda contactar si el propietario cree que el paciente tiene dolor.;No
Más de 49 años.;Masculino;Madrid;en nada	veterinario generalista;No;Clínica equipada con quirófano.;1;Soy propietario o socio de una clínica de pequeños animales.;3;No lo sé.;Más difícil valorar en gatos.;Lo realizo en todos los pacientes	incluidas las visitas rutinarias.;Dolor leve;Mientras realizo la exploración del paciente (es lo último que hago	tras Temp.	Pulso	Respiración	etc..);Mientras realizo la exploración del paciente (es lo último que hago	tras Temp.	Pulso	Respiración	etc..);Cada 24 h.;Si	con cada valoración rutinaria del paciente.;Si;Evaluación clínica (sin emplear escalas);;;;;;;;;;;;Sí	me gustaría empezar a usarlas;Poco;Algo;Algo;Poco;Algo;Se recomienda contactar si el propietario cree que el paciente tiene dolor.;No
Entre 40 y 49 años.;Femenino;Madrid;;;Clínica equipada con quirófano.;2-3;Estoy empleado en una clínica de pequeños animales.;5;Sí	o al menos muy similar.;Más difícil valorar en gatos.;Lo realizo en todos los pacientes	incluidas las visitas rutinarias.;Dolor leve;Mientras realizo la exploración del paciente (es lo último que hago	tras Temp.	Pulso	Respiración	etc..);Mientras realizo la exploración del paciente (es lo último que hago	tras Temp.	Pulso	Respiración	etc..);Con cada valoración rutinaria del paciente.;Depende del grado de dolor q lo haya hecho necesario;Si;Evaluación clínica (sin emplear escalas);;;;;;;;;;;;A veces uso escalas..más en gatos...y a veces por los signos clinicos;No lo dificultan;Algo;Algo;Mucho;Mucho;Se programan consultas posteriores para evaluarlo nuevamente.;No
Entre 30 y 39 años.;Femenino;Canarias;Animales exóticos ;GPcert en medicina y cirugía de animales exóticos ;Clínica equipada con quirófano y servicio de urgencias.;1;Soy propietario o socio de una clínica de pequeños animales.;5;Sí	o al menos muy similar.;Más difícil valorar en gatos.;Cuando identifico dolor en los pacientes;Dolor leve;Mientras realizo la exploración del paciente (es lo último que hago	tras Temp.	Pulso	Respiración	etc..);Mientras realizo la exploración del paciente (es lo último que hago	tras Temp.	Pulso	Respiración	etc..);Cada 4-6 h.;Si	con cada valoración rutinaria del paciente.;Si;Evaluación clínica (sin emplear escalas);;;;;;;;;;;;Sí	me gustaría empezar a usarlas;Algo;Poco;Poco;Poco;Algo;Se programan consultas posteriores para evaluarlo nuevamente.;No
Más de 49 años.;Masculino;Madrid;Cirugía	Medicina interna (excepto oncología);Acreditado AVEPA;Clínica equipada con quirófano.;2-3;Soy propietario o socio de una clínica de pequeños animales.;5;Sí	o al menos muy similar.;Más difícil valorar en gatos.;Lo realizo en todos los pacientes	incluidas las visitas rutinarias.	En todos los pacientes hospitalizados y postquirúrgicos.	Cuando identifico dolor en los pacientes;Siempre;Mientras realizo la exploración del paciente (es lo primero que hago);Mientras realizo la exploración del paciente (es lo primero que hago);Más frecuente en las primeras horas y luego cada 4-6 h.;Si	a los 30-60 min para verificar la eficacia.;Si;Empleando una Escala o App de evaluación del dolor;5;Frecuentemente;Frecuentemente;Glasgow	Colorado;Botucatu	Expresión facial (Feline Grimace Scale)	Colorado;Mucho;No lo dificultan;Poco;Mucho;Mucho;Algo;;;;;;;Se programan consultas posteriores para evaluarlo nuevamente.;webapp “BBraun te ayuda”	App “Feline Grimace Scale”
